# Supplementary material for: Effect of TNF inhibitors on arterial stiffness and intima media thickness in rheumatoid arthritis: a systematic review and meta-analysis
Source: Clin Rheumatol. 2023 Jan 16;42(4):999–1011. doi: 10.1007/s10067-023-06505-y (PMC10017587; doi:10.1007/s10067-023-06505-y)
Supplement: Supplementary file 2 — Database search strategy (XLSX 20 kb) [file 10067_2023_6505_MOESM2_ESM.xlsx]

## Sheet: Blad1
		Ovid MEDLINE(R) ALL <1946 to September 14, 2020> Search date: 15 September 2020
	#	Searches	Results
	1	Tumor Necrosis Factor-alpha/	124773
	2	(tumo?r necrosis or tnf).mp.	265260
	3	ai.fs.	578474
	4	(antagonist? or blocker? or inhibitor?).ab,kf,ti.	1577043
	5	(1 or 2) and (2 or 3)	265260
	6	Adalimumab/ or Etanercept/ or Infliximab/ or Certolizumab Pegol/	16967
	7	(Anti tumo?r necrosis factor or TNF inhibitor? or Anti TNF or TNF alpha or adalimumab or Humira or Imraldi or Exemptia or Hadlima or Hulio or Amgevita or Mabura or Hyrimoz or Idacio or etanercept or Enbrel or Benepali or Erelzi or Brenzys or infliximab or Remicade or Remsima or Inflectra or Zessly or Flixabi or Renflexis or Avsola or certolizumab or Cimzia or golimumab or Simponi or "cnto 148").a…	158566
	8	("170277-31-3" or "185243-69-0" or "331731-18-1" or "476181-74-5" or "428863-50-7").mp.	5
	9	or/5-8	274827
	10	(established adj2 (RA or rheumatoid)).ab,kf,ti.	984
	11	(biologic* and rheumatoid arthritis and (pharmaco* or anti-rheumatic drug? or DMARD?)).ab,kf,ti. and review.kf,pt,ti.	992
	12	arthritis, rheumatoid/dt	29908
	13	(rheumatoid arthritis and (anti-rheumatic drug? or DMARD?)).ab,kf,ti.	4828
	14	or/10-13	32368
	15	exp arthritis, rheumatoid/	113264
	16	rheumatoid arthritis.ab,kf,ti.	106855
	17	inflammatory arthritis.ab,kf,hw,ti.	4936
	18	or/15-17	151411
	19	(9 and 18) or 14	41923
	20	exp pulse wave analysis/	4234
	21	(intima? media thickness or imt or cimt or ccimt or fimt or pulse wave velocity or pwv or pulse wave analysis or pwa or cfPWV or bPWV or aPWV or Complior or SphygmoCor or ArterioGraph or "Mobil-O-Graph" or ARCSolver or PulsePen or aix or augmentation index or aortic stiffness or arterial stiffness or vascular stiffness or Cardio Ankle Vascular Index or Carotid-Femoral Pulse Wave Velocity).mp.	32686
	22	subclinical atherosclerosis.mp.	3319
	23	or/20-22	33923
	24	19 and 23	182
	25	(NCT03187444 or NCT01954381 or NCT01768923 or NCT01270087 or NCT00990730).mp.	1
	26	24 or 25	182
		Ovid Embase Classic+Embase <1947 to 2020 September 14> Search date: 15 September 2020
	#	Searches	Results
	1	Tumor Necrosis Factor/	139038
	2	(tumo?r necrosis or tnf).mp.	462996
	3	(antagonist? or blocker? or inhibitor?).ab,kw,ti.	2110440
	4	(1 or 2) and 3	93174
	5	Adalimumab/ or Etanercept/ or Infliximab/ or Certolizumab Pegol/ or Golimumab/	75358
	6	(Anti tumo?r necrosis factor or TNF inhibitor? or Anti TNF or TNF alpha or adalimumab or Humira or Imraldi or Exemptia or Hadlima or Hulio or Amgevita or Mabura or Hyrimoz or Idacio or etanercept or Enbrel or Benepali or Erelzi or Brenzys or infliximab or Remicade or Remsima or Inflectra or Zessly or Flixabi or Renflexis or Avsola or certolizumab or Cimzia or golimumab or Simponi or "cnto 148").a…	248789
	7	("170277-31-3" or "185243-69-0" or "331731-18-1" or "476181-74-5" or "428863-50-7").mp.	0
	8	or/4-7	292026
	9	(established adj2 (RA or rheumatoid)).ab,kw,ti.	2177
	10	(biologic* and rheumatoid arthritis and (pharmaco* or anti-rheumatic drug? or DMARD?)).ab,kw,ti. and review.kw,pt,ti.	1156
	11	rheumatoid arthritis/	201623
	12	(rheumatoid arthritis and (anti-rheumatic drug? or DMARD?)).ab,kw,ti.	12225
	13	or/9-12	202553
	14	exp rheumatoid arthritis/	223351
	15	rheumatoid arthritis.ab,kw,ti.	170441
	16	inflammatory arthritis.ab,kw,hw,ti.	9614
	17	or/14-16	248775
	18	(8 and 17) or 13	209245
	19	pulse wave/	26823
	20	(intima? media thickness or imt or cimt or ccimt or fimt or pulse wave velocity or pwv or pulse wave analysis or pwa or cfPWV or bPWV or aPWV or Complior or SphygmoCor or ArterioGraph or "Mobil-O-Graph" or ARCSolver or PulsePen or aix or augmentation index or aortic stiffness or arterial stiffness or vascular stiffness or Cardio Ankle Vascular Index or Carotid-Femoral Pulse Wave Velocity).ab,kw,t…	54144
	21	(Complior or SphygmoCor or ArterioGraph or "Mobil-O-Graph" or ARCSolver or PulsePen).dv,mv.	675
	22	subclinical atherosclerosis.mp.	5847
	23	or/19-22	65105
	24	18 and 23	1361
	25	(NCT03187444 or NCT01954381 or NCT01768923 or NCT01270087 or NCT00990730).ab,cn.	6
	26	24 or 25	1365
