# Supplementary material for: Effect of TNF inhibitors on arterial stiffness and intima media thickness in rheumatoid arthritis: a systematic review and meta-analysis
Source: Clin Rheumatol. 2023 Jan 16;42(4):999–1011. doi: 10.1007/s10067-023-06505-y (PMC10017587; doi:10.1007/s10067-023-06505-y)
Supplement: Supplementary file 3 — Data extraction table (XLSX 55 kb) [file 10067_2023_6505_MOESM3_ESM.xlsx]

## Sheet: Study information
Study charateristics				Intervention		Included population in intervention group				Control group		Included population in control group				Control group 2		Included population in control group 2				Methods
Authors	Year	Type	Country	Medication	Concomitant treatment	Sample size per intervention group	# males	# females	Age (mean/SD, unless stated otherwise)	Medication (#)	Concomitant treatment	Sample size	# males	# females	Age (mean/SD, unless stated otherwise)	Medication (#) 2	Concomitant treatment 2	Sample size 2	# males 2	# females 2	Age (mean/SD, unless stated otherwise) 2	Outcomes measured
Bergstrom, U. and Jovinge, S. and Persson, J. and Jacobsson, L. T. H. and Turesson, C.	2018	Peer-reviewed article	Sweden	ADA	NSAIDs, GCS, csDMARDs	14	3	11	63.7 (8.9)													IMT
Blanken, A. and Agca, R. and Van Der Laken, C. J. and Nurmohamed, M.	2019	Abstract (received additional data)	Netherlands	ADA	MTX, HCQ, SSZ, corticosteroids	31	14	17	60 (7)	MTX, HXQ, SSZ,	glucocorticoids	30	13	17	64 (9)							IMT, PWV, AIx@75
Daien, C. I. and Fesler, P. and Du Cailar, G. and Daien, V. and Mura, T. and Dupuy, A. M. and Cristol, J. P. and Ribstein, J. and Combe, B. and Morel, J.	2013	Peer-reviewed article	France	ETN	NSAIDs, CS, csDMARDs	28	0	28	57 (13)	MTX, LEF, SSZ		20	0	20	51 (17)							PWV, AIx
Del Porto, F. and Lagana, B. and Lai, S. and Nofroni, I. and Tinti, F. and Vitale, M. and Podesta, E. and Mitterhofer, A. P. and D'Amelio, R.	2007	Peer-reviewed article	Italy	ETN (16), IFX (14)	MTX, FA, CSA, Prednisolone	30	5	25	55.28 (9.20)	No biological	MTX, FA, CSA, Prednisolone	10	2	8	55.14 (11.99)							IMT
Di Micco, P. and Ferrazzi, P. and Libre, L. and Mendolicchio, L. and Quaglia, I. and De Marco, M. and Colombo, A. and Bacci, M. and Rota, L. L. and Lodigiani, C.	2009	Peer-reviewed article	Italy	IFX	MTX, NSAIDs, Steroids	7	1	6	56 median	No biological	MTX, NSAIDs, Steroids	7	1	6	53 median							IMT
Ferrante, A. and Giardina, A. R. and Ciccia, F. and Parrinello, G. and Licata, G. and Avellone, G. and Giardina, E. and Impastato, R. and Triolo, G.	2009	Peer-reviewed article	Italy	ADA, ETN, IFX after 3 months MTX	MTX, Prednison, FAS	40	0	40	43.62 (8.5)	No biological	MTX, Prednison, FAS	79	0	79	46.9 (7.86)	healthy control		78				IMT
Galarraga, B. and Khan, F. and Kumar, P. and Pullar, T. and Belch, J. J. F.	2009	Peer-reviewed article	UK	ETN	MTX, AZA, SSZ, Prednisolone	26	4	22	57 (11)	MTX	AZA, SSZ, Prednisolone	21	4	17	54 (11)							AIx
Gonzalez-Juanatey, C. and Llorca, J. and Garcia-Porrua, C. and Martin, J. and Gonzalez-Gay, M. A.	2006	Peer-reviewed article	Spain	IFX	Prednison, MTX, LEF	8	1	7	50.4 (14.3)	MTX, LEF, Prednisone		15	3	12	53.5 (12.0)							IMT
Gonzalez-Juanatey, C. and Vazquez-Rodriguez, T. R. and Miranda-Filloy, J. A. and Gomez-Acebo, I. and Testa, A. and Garcia-Porrua, C. and Sanchez-Andrade, A. and Llorca, J. and Gonzalez-Gay, M. A.	2012	Peer-reviewed article	Spain	ADA	MTX, LF, HCQ, NSAIDs, Statin, Prednisolone, antihypertensives	34	4	30	54.9 (47.5 – 63.0) (median (interquartile range)													IMT
Heinz, K. and Oelzner, P. and Eindner, T. and Goetze, K. and Saemann, A. and Wolf, G. and Neumann, T.	2018	Abstract (received additional data)	Germany	ETN (11), CZP (6), ADA (5)		22 (although only 10 who also have IMT at 12 months)	8	14	54 (0.000)	MTX												IMT
Kerekes, G. and Soltesz, P. and Szucs, G. and Szamosi, S. and Der, H. and Szabo, Z. and Csathy, L. and Vancsa, A. and Szodoray, P. and Szegedi, G. and Szekanecz, Z.	2011	Peer-reviewed article	Hungary	ADA	MTX	8	2	6	37.7 (24 – 69) (mean (range))													IMT, PWV
Komai, N. and Morita, Y. and Sakuta, T. and Kuwabara, A. and Kashihara, N.	2007	Peer-reviewed article	Japan	IFX	MTX, prednisolone	15	2	13	50 (3)													PWV
Kume, K. and Amano, K. and Yamada, S. and Hatta, K. and Ohta, H. and Kuwaba, N.	2011	Peer-reviewed article	Japan	ADA, ETN		ETN: 21, ADA: 21	ETN: 3, ADA: 3	ETN: 18, ADA: 18	ETN: 61 (15), ADA: 63 (17)	TCZ		22	3	19	62 (16)							IMT, AIX@75
Maki-Petaja, K. M. and Elkhawad, M. and Cheriyan, J. and Joshi, F. R. and Ostor, A. J. K. and Hall, F. C. and Rudd, J. H. F. and Wilkinson, I. B.	2012	Peer-reviewed article	UK	ETN, ADA	MTX, LEF, SSZ, HCQ, Prednisolone, Statin	17	6	11	58 (5)													PWV, AIx
Maki-Petaja, K. M. and Hall, F. C. and Booth, A. D. and Wallace, S. M. L. and Yasmin and Bearcroft, P. W. P. and Harish, S. and Furlong, A. and McEniery, C. M. and Brown, J. and Wilkinson, I. B.	2006	Peer-reviewed article	UK	ETN	MTX, SSZ, Prednisolone, NSAIDs	9			54 (19)													PWV, AIx
Oakley, S. and Major, G. and Mathers, D. and Van Der Kallen, J. and Collins, M. and Toh, M. and Ratnarajah, S. and De Malmanche, T. and Esmaili, N.	2016	Abstract	Australia	ADA		26 (incl 14 early RA)				placebo	unclear	27 (incl 15 early RA)										PWV
Pieringer, H. and Stuby, U. and Pohanka, E. and Biesenbach, G.	2010	Peer-reviewed article	Austria	IFX	NSAIDs, CS	17			48.8 (13.4) (for entire group, not only RA patients)													AIx
Puntmann, V. O. and Taylor, P. and Gebker, R. and Schnackenburg, B. and Chiribiri, A. and Schuster, A. and Nagel, E.	2011	Abstract	France	Anti-TNF		13	5	8	42.2 (21.1)													PWV
Sidiropoulos, P. I. and Siakka, P. and Pagonidis, K. and Raptopoulou, A. and Kritikos, H. and Tsetis, D. and Boumpas, D. T.	2009	Peer-reviewed article	Greece	ADA (7), IFX (5)	DMARDs	12	0.4	0.6	54.8 (15)	MTX, HCQ, SSZ		6	0.125	0.875	62.2 (13.4)							IMT
Swierkot, J. and Madej, M. and Rozumek, G.	2019	Abstract	Poland	ETN (20), ADA (18)	MTX	38	11	27	52 (9.6)	healthy control		22										IMT
Taguchi, H. and Nishi, K. and Suzuki, T. and Okano, Y.	2012	Peer-reviewed article	Japan	ETN	MTX	6	0	6	57.0 (11.0)													PWV
Tam, L. S. and Shang, Q. and Li, E. K. and Wang, S. and Li, R. J. and Lee, K. L. and Leung, Y. Y. and Ying, K. Y. and Yim, C. W. and Kun, E. W. and Leung, M. H. and Li, M. and Li, T. K. and Zhu, T. Y. and Chui, R. K. and Tseung, L. and Yu, S. L. and Kuan, W. P. and Yu, C. M.	2012	Peer-reviewed article	China	IFX	MTX	20	1	19	53 (47 – 61) mean range or median range	MTX (1 GLM 6M)		20	5	15	53 (43 – 59) mean range or median range							IMT, PWV, AIx@75
Turiel, M. and Tomasoni, L. and Sitia, S. and Cicala, S. and Gianturco, L. and Ricci, C. and Atzeni, F. and De Gennaro Colonna, V. and Longhi, M. and Sarzi-Puttini, P.	2010	Peer-reviewed article	Italy	ADA		10			55.1 (14.9) (ADA + MTX together)	MTX		10				healthy control		25				IMT
Van Doornum, S. and McColl, G. and Wicks, I. P.	2005	Peer-reviewed article	Australia	ADA (6), ETN (7), IFX (1)	NSAIDs, Prednisolone, MTX, LEF, HCQ, SSZ, I.G.	14	6	8	55.1 (3.8)													AIx
Vassilopoulos, D. and Gravos, A. and Vlachopoulos, C. and Kandili, A. and Ioakeimidis, N. and Pectasides, D. and Stefanadis, C.	2014	Peer-reviewed article	Greece	ADA	MTX, LEF, HCQ, Prednisolone	18	2	16	59 (13)	MTX	Prednisolone	18	3	15	61 (10)							PWV, AIx
Vegh, E. and Kerekes, G. and Pusztai, A. and Hamar, A. and Szamosi, S. and Vancsa, A. and Bodoki, L. and Pogacsas, L. and Balazs, F. and Hodosi, K. and Domjan, A. and Szanto, S. and Nagy, Z. and Szekanecz, Z. and Szucs, G.	2020	Peer-reviewed article (additional data received)	Hungary	ETN (17), CZP (9)	MTX, methylprednisolone	26	4	22	58.3 (8.9)													IMT, PWV
Wasko, M. C. and Hsia, E. C. and Kirkham, B. and Touboul, P. J. and Fleischmann, R. and Genovese, M. C. and Matteson, E. L. and Lu, J. and Xu, W. and Rahman, M. U.	2014	Peer-reviewed article	USA	GLM	MTX, NSAIDs, Prednisone	98, 91, 101 (GLM 100mg, GLM 50mg+MTX, GLM 100 MG+MTX, resp)			50.25 (estimated from entire Go-Before population)	MTX	NSAIDs, Prednisone	92			50 (estimated from entire Go-Before population)							IMT
Wong, M. and Oakley, S. P. and Young, L. and Jiang, B. Y. and Wierzbicki, A. and Panayi, G. and Chowienczyk, P. and Kirkham, B.	2009	Peer-reviewed article	UK	IFX	MTX	26	4	22	49 (14)	Placebo (saline)	MTX											IMT, PWV, AIx
Zacariaz, J. and Lancioni, E. and Cazenave, T. and Marengo, F. and Schneeberger, E. E. and Aparicio, L. and Morales, M. and Norscini, J. and Waisman, G. and Rosa, J. and Citera, G. and Soriano, E. R.	2014	Abstract	Argentina	Anti-TNF		10	9	1	56.9 (12.4)	DMARDs		15	11	4	53.8 (14)	Abatacept		9	8	1	56.7 (6.6)	PWV, IMT
Zhu, R. and Shen, H.	2016	Abstract	China	ETN	DMARDs	50				DMARDs		50										IMT
	No follow-up data was available from control groups with healthy participants

## Sheet: Within-group effect
Study charateristics		IMT intervention group																						PWV intervention group																				AIx intervention group
Authors	Year	Method	Mean value BL	SD BL	SE/SEM BL	Median value BL	interquartile range BL	range BL	FU duration	Mean value FU	SD FU	SE/SEM FU	Median value FU	Interquartile range FU	Range FU	Mean difference over time	SD over time	Median difference over time	IQR difference over time	Range difference over time	SE/SEM difference over time	% difference over time	p-value difference over time	Method	Mean value BL	SD BL	SE/SEM BL	Median value BL	interquartile range BL	range BL	FU duration	Mean value FU	SD FU	SE/SEM FU	Median value FU	Interquartile range FU	Range FU	Mean difference over time	SD over time	Median difference over time	IQR difference over time	SE/SEM difference over time	p-value difference over time	Method	Mean value BL	SD BL	SE/SEM BL	Median value BL	interquartile range BL
Bergstrom, U. and Jovinge, S. and Persson, J. and Jacobsson, L. T. H. and Turesson, C.	2018		0.78	0.16					3 M	0.8	0.16												0.48
Blanken, A. and Agca, R. and Van Der Laken, C. J. and Nurmohamed, M.	2019	CCA-IMT	0.67		0.03				6 M	0.7		0.03											0.152		8.1		0.6				6 M	8.2		0.7									0.832	AIx@75	27		2
Blanken, A. and Agca, R. and Van Der Laken, C. J. and Nurmohamed, M.	2019	CCA-IMT	0.67		0.03				48 M	0.64		0.03											0.301		8.1		0.6				48 M	7.6		0.6									0.31	AIx@75	27		2
Daien, C. I. and Fesler, P. and Du Cailar, G. and Daien, V. and Mura, T. and Dupuy, A. M. and Cristol, J. P. and Ribstein, J. and Combe, B. and Morel, J.	2013																								9.1	2.2					3 M							-0.4	1.4				>0.05		9.7	6.4
Daien, C. I. and Fesler, P. and Du Cailar, G. and Daien, V. and Mura, T. and Dupuy, A. M. and Cristol, J. P. and Ribstein, J. and Combe, B. and Morel, J.	2013																														6 M							-0.09	1.5				>0.05
Del Porto, F. and Lagana, B. and Lai, S. and Nofroni, I. and Tinti, F. and Vitale, M. and Podesta, E. and Mitterhofer, A. P. and D'Amelio, R.	2007	R-cIMT	0.74	0.13		0.71			12 M	0.62	0.14		0.6										0.0001
Del Porto, F. and Lagana, B. and Lai, S. and Nofroni, I. and Tinti, F. and Vitale, M. and Podesta, E. and Mitterhofer, A. P. and D'Amelio, R.	2007	L-cIMT	0.76	0.15		0.7			12 M	0.63	0.13		0.61										0.0001
Di Micco, P. and Ferrazzi, P. and Libre, L. and Mendolicchio, L. and Quaglia, I. and De Marco, M. and Colombo, A. and Bacci, M. and Rota, L. L. and Lodigiani, C.	2009	IMT (mm)	0.84	0.27					12 M	1.17	0.39												0.026
Ferrante, A. and Giardina, A. R. and Ciccia, F. and Parrinello, G. and Licata, G. and Avellone, G. and Giardina, E. and Impastato, R. and Triolo, G.	2009	IMT (mm)	0.737	0.104					24 M	0.625	0.094												<0.0001
Galarraga. B. and Khan. F. and Kumar. P. and Pullar. T. and Belch. J. J. F.	2009																																											AIx@75	35	10
Galarraga, B. and Khan, F. and Kumar, P. and Pullar, T. and Belch, J. J. F.	2009																																											AIx@75	35	10
Gonzalez-Juanatey, C. and Llorca, J. and Garcia-Porrua, C. and Martin, J. and Gonzalez-Gay, M. A.	2006		0.69	0.12		0.67	0.61-0.80		median 3 years	0.8	0.15		0.84	0.71-0.90		0.04 mm/year	0.038 mm/year	0.036 mm/year
Gonzalez-Juanatey, C. and Vazquez-Rodriguez, T. R. and Miranda-Filloy, J. A. and Gomez-Acebo, I. and Testa, A. and Garcia-Porrua, C. and Sanchez-Andrade, A. and Llorca, J. and Gonzalez-Gay, M. A.	2012		0.65	0.16	0.64	0.52-0.75			12 M	0.69	0.21		0.68	0.53-0.79									0.3
Heinz, K. and Oelzner, P. and Eindner, T. and Goetze, K. and Saemann, A. and Wolf, G. and Neumann, T.	2018	IMT	0.623	0.139	0.028				3 M	0.648	0.141	0.03				-0.025	0.104				0.022		0.267
Heinz, K. and Oelzner, P. and Eindner, T. and Goetze, K. and Saemann, A. and Wolf, G. and Neumann, T.	2018	IMT	0.623	0.139	0.028				12 M	0.698	0.124	0.039				-0.087	0.125				0.04		0.056
Kerekes, G. and Soltesz, P. and Szucs, G. and Szamosi, S. and Der, H. and Szabo, Z. and Csathy, L. and Vancsa, A. and Szodoray, P. and Szegedi, G. and Szekanecz, Z.	2011		0.59	0.09					24 W	0.52	0.06												0.002		5.86	1.85					24 W	5.46	1.52										NS
Komai, N. and Morita, Y. and Sakuta, T. and Kuwabara, A. and Kashihara, N.	2007																								7.2		0.3				2W	7.4		0.3									NS
Komai, N. and Morita, Y. and Sakuta, T. and Kuwabara, A. and Kashihara, N.	2007																								7.2		0.3				6W	7.5		0.4									NS
Kume, K. and Amano, K. and Yamada, S. and Hatta, K. and Ohta, H. and Kuwaba, N.	2011	ETN	1.1	0.1					24 W							0	0.22						>0.05																					AIx@75	37.7	6.2
Kume, K. and Amano, K. and Yamada, S. and Hatta, K. and Ohta, H. and Kuwaba, N.	2011	ADA	1.1	0.2					24 W							-0.01	0.13						>0.05																					AIx@75	37.9	4.3
Maki-Petaja, K. M. and Elkhawad, M. and Cheriyan, J. and Joshi, F. R. and Ostor, A. J. K. and Hall, F. C. and Rudd, J. H. F. and Wilkinson, I. B.	2012																							Aortic PWV	9.09	1.77					8 W	8.63	1.42										0.04		31	11
Maki-Petaja, K. M. and Elkhawad, M. and Cheriyan, J. and Joshi, F. R. and Ostor, A. J. K. and Hall, F. C. and Rudd, J. H. F. and Wilkinson, I. B.	2012																							Brachial PWV	9	1.23					8 W	8.56	1.11										0.06
Maki-Petaja, K. M. and Hall, F. C. and Booth, A. D. and Wallace, S. M. L. and Yasmin and Bearcroft, P. W. P. and Harish, S. and Furlong, A. and McEniery, C. M. and Brown, J. and Wilkinson, I. B.	2006																							Aortic PWV, carotid-femoral	8.82	2.04					4 W	7.94	1.86										0.0003		26	12
Maki-Petaja, K. M. and Hall, F. C. and Booth, A. D. and Wallace, S. M. L. and Yasmin and Bearcroft, P. W. P. and Harish, S. and Furlong, A. and McEniery, C. M. and Brown, J. and Wilkinson, I. B.	2006																							Aortic PWV, carotid-femoral	8.82	2.04					12 W	7.68	1.56										0.0003		26	12
Maki-Petaja, K. M. and Hall, F. C. and Booth, A. D. and Wallace, S. M. L. and Yasmin and Bearcroft, P. W. P. and Harish, S. and Furlong, A. and McEniery, C. M. and Brown, J. and Wilkinson, I. B.	2006																							Brachial PWV, carotid-radial	8.86	1.07					4 W	9.14	0.95										0.8
Maki-Petaja, K. M. and Hall, F. C. and Booth, A. D. and Wallace, S. M. L. and Yasmin and Bearcroft, P. W. P. and Harish, S. and Furlong, A. and McEniery, C. M. and Brown, J. and Wilkinson, I. B.	2006																							Brachial PWV, carotid-radial	8.86	1.07					12 W	8.94	1.51										0.8
Oakley, S. and Major, G. and Mathers, D. and Van Der Kallen, J. and Collins, M. and Toh, M. and Ratnarajah, S. and De Malmanche, T. and Esmaili, N.	2016																							CF-PWV	12.5; 11.9 (BL1; BL2)						1 W	11.8
Oakley, S. and Major, G. and Mathers, D. and Van Der Kallen, J. and Collins, M. and Toh, M. and Ratnarajah, S. and De Malmanche, T. and Esmaili, N.	2016																							CF-PWV							4 W	11.5
Oakley, S. and Major, G. and Mathers, D. and Van Der Kallen, J. and Collins, M. and Toh, M. and Ratnarajah, S. and De Malmanche, T. and Esmaili, N.	2016																							CF-PWV							12 W	11.7
Oakley, S. and Major, G. and Mathers, D. and Van Der Kallen, J. and Collins, M. and Toh, M. and Ratnarajah, S. and De Malmanche, T. and Esmaili, N.	2016																							CF-PWV							24 W	12.4
Oakley, S. and Major, G. and Mathers, D. and Van Der Kallen, J. and Collins, M. and Toh, M. and Ratnarajah, S. and De Malmanche, T. and Esmaili, N.	2016																							CF-PWV Early	12.7; 12.3 (BL1; BL2)						1 W	12
Oakley, S. and Major, G. and Mathers, D. and Van Der Kallen, J. and Collins, M. and Toh, M. and Ratnarajah, S. and De Malmanche, T. and Esmaili, N.	2016																							CF-PWV Early							4 W	11.3
Oakley, S. and Major, G. and Mathers, D. and Van Der Kallen, J. and Collins, M. and Toh, M. and Ratnarajah, S. and De Malmanche, T. and Esmaili, N.	2016																							CF-PWV Early							12 W	11.8
Oakley, S. and Major, G. and Mathers, D. and Van Der Kallen, J. and Collins, M. and Toh, M. and Ratnarajah, S. and De Malmanche, T. and Esmaili, N.	2016																							CF-PWV Early							24 W	12.2
Pieringer, H. and Stuby, U. and Pohanka, E. and Biesenbach, G.	2010																																												28.2	10.6
Puntmann, V. O. and Taylor, P. and Gebker, R. and Schnackenburg, B. and Chiribiri, A. and Schuster, A. and Nagel, E.	2011																							Aortic PWV							3 M	0.75 m/s	0.32										< 0.01
Sidiropoulos, P. I. and Siakka, P. and Pagonidis, K. and Raptopoulou, A. and Kritikos, H. and Tsetis, D. and Boumpas, D. T.	2009		0.672	0.187					3 M	0.682	0.246					0.01				-0.06 to 0.08			0.751
Sidiropoulos, P. I. and Siakka, P. and Pagonidis, K. and Raptopoulou, A. and Kritikos, H. and Tsetis, D. and Boumpas, D. T.	2009								18 M	0.682	0.232					0.01				-0.06 to 0.08
Swierkot, J. and Madej, M. and Rozumek, G.	2019	CCA-IMT
Taguchi, H. and Nishi, K. and Suzuki, T. and Okano, Y.	2012																							BA-PWV	1474.8 cm/s						12 M	1432.5 cm/s											NS
Tam, L. S. and Shang, Q. and Li, E. K. and Wang, S. and Li, R. J. and Lee, K. L. and Leung, Y. Y. and Ying, K. Y. and Yim, C. W. and Kun, E. W. and Leung, M. H. and Li, M. and Li, T. K. and Zhu, T. Y. and Chui, R. K. and Tseung, L. and Yu, S. L. and Kuan, W. P. and Yu, C. M.	2012	Mean IMT	0.62	0.08					6 M	0.63	0.1														14.51	2.31					6 M	13.79	2.24					-0.78	1.13					AIx@75 (PPA)	34	10.1
Tam, L. S. and Shang, Q. and Li, E. K. and Wang, S. and Li, R. J. and Lee, K. L. and Leung, Y. Y. and Ying, K. Y. and Yim, C. W. and Kun, E. W. and Leung, M. H. and Li, M. and Li, T. K. and Zhu, T. Y. and Chui, R. K. and Tseung, L. and Yu, S. L. and Kuan, W. P. and Yu, C. M.	2012	Mean IMT	0.62	0.08					12 M	0.63	0.12					0	0.11														12 M	13.4	2.49					-1.06	1.27
Tam, L. S. and Shang, Q. and Li, E. K. and Wang, S. and Li, R. J. and Lee, K. L. and Leung, Y. Y. and Ying, K. Y. and Yim, C. W. and Kun, E. W. and Leung, M. H. and Li, M. and Li, T. K. and Zhu, T. Y. and Chui, R. K. and Tseung, L. and Yu, S. L. and Kuan, W. P. and Yu, C. M.	2012	Max IMT	0.72	0.13					6 M	0.72	0.14
Tam, L. S. and Shang, Q. and Li, E. K. and Wang, S. and Li, R. J. and Lee, K. L. and Leung, Y. Y. and Ying, K. Y. and Yim, C. W. and Kun, E. W. and Leung, M. H. and Li, M. and Li, T. K. and Zhu, T. Y. and Chui, R. K. and Tseung, L. and Yu, S. L. and Kuan, W. P. and Yu, C. M.	2012	Max IMT	0.72	0.13					12 M	0.77	0.16					0.06	0.11
Turiel, M. and Tomasoni, L. and Sitia, S. and Cicala, S. and Gianturco, L. and Ricci, C. and Atzeni, F. and De Gennaro Colonna, V. and Longhi, M. and Sarzi-Puttini, P.	2010	CCA-IMT	0.68 (ADA + MTX together)	0.1 (ADA + MTX together)					18 M	0.67	0.09												NS
Van Doornum, S. and McColl, G. and Wicks, I. P.	2005																																											Aortic AIx at radial site (SphygmoCor)	29.1		2.2
Vassilopoulos, D. and Gravos, A. and Vlachopoulos, C. and Kandili, A. and Ioakeimidis, N. and Pectasides, D. and Stefanadis, C.	2014																								8.18	2.03					12 W	7.01	1.78										6e-05		27.2	12.9
Vegh, E. and Kerekes, G. and Pusztai, A. and Hamar, A. and Szamosi, S. and Vancsa, A. and Bodoki, L. and Pogacsas, L. and Balazs, F. and Hodosi, K. and Domjan, A. and Szanto, S. and Nagy, Z. and Szekanecz, Z. and Szucs, G.	2020	ccIMT	0.572	0.08	0.016				6 M	0.604	0.079	0.016				0.032	0.096				0.019		0.099	PWV	8068	2133	0.418				6 M	8043	1637	0.321				-0.024	2039			0.4	0.952
Vegh, E. and Kerekes, G. and Pusztai, A. and Hamar, A. and Szamosi, S. and Vancsa, A. and Bodoki, L. and Pogacsas, L. and Balazs, F. and Hodosi, K. and Domjan, A. and Szanto, S. and Nagy, Z. and Szekanecz, Z. and Szucs, G.	2020	ccIMT	0.572	0.08	0.016				12 M	0.578	0.101	0.02				0.006	0.102				0.02		0.761	PWV	8068	2133	0.418				12 M	7886	3067	0.601				-0.182	3685			0.723	0.803
Wasko, M. C. and Hsia, E. C. and Kirkham, B. and Touboul, P. J. and Fleischmann, R. and Genovese, M. C. and Matteson, E. L. and Lu, J. and Xu, W. and Rahman, M. U.	2014					0.6			24 W							0.0078	0.0539	0	-0.0175 to 0.0350				0.219 (compared to control group)
Wasko, M. C. and Hsia, E. C. and Kirkham, B. and Touboul, P. J. and Fleischmann, R. and Genovese, M. C. and Matteson, E. L. and Lu, J. and Xu, W. and Rahman, M. U.	2014								52 W							0.0019	0.0669	0.005	0.0300 to 0.0300				0.762 (compared to control group)
Wasko, M. C. and Hsia, E. C. and Kirkham, B. and Touboul, P. J. and Fleischmann, R. and Genovese, M. C. and Matteson, E. L. and Lu, J. and Xu, W. and Rahman, M. U.	2014					0.62			24 W							0.0086	0.053	0.005	-0.0350 to 0.0500				0.175(compared to control group)
Wasko, M. C. and Hsia, E. C. and Kirkham, B. and Touboul, P. J. and Fleischmann, R. and Genovese, M. C. and Matteson, E. L. and Lu, J. and Xu, W. and Rahman, M. U.	2014								52 W							0.0247	0.0529	0.025	-0.0150 to 0.0550				0.029 (compared to control group)
Wasko, M. C. and Hsia, E. C. and Kirkham, B. and Touboul, P. J. and Fleischmann, R. and Genovese, M. C. and Matteson, E. L. and Lu, J. and Xu, W. and Rahman, M. U.	2014					0.62			24 W							0.0215	0.0556	0.02	-0.0150 to 0.0550				0.005 (compared to control group)
Wasko, M. C. and Hsia, E. C. and Kirkham, B. and Touboul, P. J. and Fleischmann, R. and Genovese, M. C. and Matteson, E. L. and Lu, J. and Xu, W. and Rahman, M. U.	2014								52 W							0.0181	0.0512	0.02	0.0100 to 0.0550				0.105 (compared to control group)
Wong, M. and Oakley, S. P. and Young, L. and Jiang, B. Y. and Wierzbicki, A. and Panayi, G. and Chowienczyk, P. and Kirkham, B.	2009		0.9	0.3	0.1				24 W	1		0.1											1		9	1.7	0.8				24 W	8.4		1									0.913		32.2		4.5
Wong, M. and Oakley, S. P. and Young, L. and Jiang, B. Y. and Wierzbicki, A. and Panayi, G. and Chowienczyk, P. and Kirkham, B.	2009		0.9	0.3	0.1				56 W	0.9		0.1											1		9	1.7	0.8				56 W	7.4		0.7									0.025		32.2		4.5
Zacariaz, J. and Lancioni, E. and Cazenave, T. and Marengo, F. and Schneeberger, E. E. and Aparicio, L. and Morales, M. and Norscini, J. and Waisman, G. and Rosa, J. and Citera, G. and Soriano, E. R.	2014	R CCA-IMT	0.83	0.2					12 M	0.88	0.22												NS	CF-PWV	8.3 m/s	1.5					12 M	7.95 m/s	1.3										NS
Zhu, R. and Shen, H.	2016	R CCA-IMT	0.83	0.13					24 W	0.77	0.11
[truncated: 14 more columns]

## Sheet: Between-group effect
Study charateristics			IMT control group																							PWV control group																						AIx control group
Authors	Year	Medication control groep	Method	Mean value BL	SD BL	SE/SEM BL	Median value BL	interquartile range BL	range BL	FU duration	Mean value FU	SD FU	SE/SEM FU	Median value FU	Interquartile range FU	Range FU	Mean difference over time	SD over time	Median difference over time	IQR difference over time	SE/SEM difference over time	% difference over time	p-value difference over time	p-value difference with intervention group BL	p-value difference with intervention group FU	Method	Mean value BL	SD BL	SE/SEM BL	Median value BL	interquartile range BL	range BL	FU duration	Mean value FU	SD FU	SE/SEM FU	Median value FU	Interquartile range FU	Range FU	Mean difference over time	SD over time	Median difference over time	IQR difference over time	SE/SEM difference over time	p-value difference over time with difference over time intervention	p-value differenve with intervention group BL	p-value differenve with intervention group FU	Method	Mean value BL
Bergstrom, U. and Jovinge, S. and Persson, J. and Jacobsson, L. T. H. and Turesson, C.	2018
Blanken, A. and Agca, R. and Van Der Laken, C. J. and Nurmohamed, M.	2019	cDMARD		0.68	0.1	0.02				6 M	0.68		0.02										0.833				8.7		0.5				6 M	7.9		0.6									0.078				29
Blanken, A. and Agca, R. and Van Der Laken, C. J. and Nurmohamed, M.	2019	cDMARD		0.68	0.1	0.02				18 M	0.72		0.03										0.16				8.7		0.5				18 M	9.1		0.8									0.672				29
Daien, C. I. and Fesler, P. and Du Cailar, G. and Daien, V. and Mura, T. and Dupuy, A. M. and Cristol, J. P. and Ribstein, J. and Combe, B. and Morel, J.	2013																										7.7	2					3 M							0.6	1.8				NS	0.03			6.4
Daien, C. I. and Fesler, P. and Du Cailar, G. and Daien, V. and Mura, T. and Dupuy, A. M. and Cristol, J. P. and Ribstein, J. and Combe, B. and Morel, J.	2013																																6 M							-0.1	1.1				NS
Del Porto, F. and Lagana, B. and Lai, S. and Nofroni, I. and Tinti, F. and Vitale, M. and Podesta, E. and Mitterhofer, A. P. and D'Amelio, R.	2007	No biological	R-cIMT	0.76	0.12		0.79			12 M	0.78	0.15		0.8									0.317	0.33	0.002
Del Porto, F. and Lagana, B. and Lai, S. and Nofroni, I. and Tinti, F. and Vitale, M. and Podesta, E. and Mitterhofer, A. P. and D'Amelio, R.	2007	No biological	L-cIMT	0.76	0.13		0.74			12 M	0.77	0.13		0.8									0.564	0.63	0.002
Di Micco, P. and Ferrazzi, P. and Libre, L. and Mendolicchio, L. and Quaglia, I. and De Marco, M. and Colombo, A. and Bacci, M. and Rota, L. L. and Lodigiani, C.	2009	No biological	IMT	1.07	0.25					12 M	1.13	0.24											0.2
Ferrante, A. and Giardina, A. R. and Ciccia, F. and Parrinello, G. and Licata, G. and Avellone, G. and Giardina, E. and Impastato, R. and Triolo, G.	2009	No biological	ca-IMT	0.72	0.099					24 M	0.71	0.091											NS
Ferrante, A. and Giardina, A. R. and Ciccia, F. and Parrinello, G. and Licata, G. and Avellone, G. and Giardina, E. and Impastato, R. and Triolo, G.	2009	healthy control	ca-IMT	0.68	0.08
Galarraga, B. and Khan, F. and Kumar, P. and Pullar, T. and Belch, J. J. F.	2009	MTX																																														aortic AIx	31
Galarraga, B. and Khan, F. and Kumar, P. and Pullar, T. and Belch, J. J. F.	2009																																															aortic AIx	31
Gonzalez-Juanatey, C. and Llorca, J. and Garcia-Porrua, C. and Martin, J. and Gonzalez-Gay, M. A.	2006			0.74	0.12		0.7	0.67 – 0.79		median 3 years	0.83	0.16		0.8	0.70-0.95		0.034	0.038	0.017				0.633	0.3	0.771
Gonzalez-Juanatey, C. and Vazquez-Rodriguez, T. R. and Miranda-Filloy, J. A. and Gomez-Acebo, I. and Testa, A. and Garcia-Porrua, C. and Sanchez-Andrade, A. and Llorca, J. and Gonzalez-Gay, M. A.	2012
Kerekes, G. and Soltesz, P. and Szucs, G. and Szamosi, S. and Der, H. and Szabo, Z. and Csathy, L. and Vancsa, A. and Szodoray, P. and Szegedi, G. and Szekanecz, Z.	2011
Kume, K. and Amano, K. and Yamada, S. and Hatta, K. and Ohta, H. and Kuwaba, N.	2011	TCZ		1.1	0.1					24 W							0	0.13					>0.05	0.97	>0.05																							Aix@75	38.1
Maki-Petaja, K. M. and Elkhawad, M. and Cheriyan, J. and Joshi, F. R. and Ostor, A. J. K. and Hall, F. C. and Rudd, J. H. F. and Wilkinson, I. B.	2012
Maki-Petaja, K. M. and Hall, F. C. and Booth, A. D. and Wallace, S. M. L. and Yasmin and Bearcroft, P. W. P. and Harish, S. and Furlong, A. and McEniery, C. M. and Brown, J. and Wilkinson, I. B.	2006
Maki-Petaja, K. M. and Hall, F. C. and Booth, A. D. and Wallace, S. M. L. and Yasmin and Bearcroft, P. W. P. and Harish, S. and Furlong, A. and McEniery, C. M. and Brown, J. and Wilkinson, I. B.	2006	0
Maki-Petaja, K. M. and Hall, F. C. and Booth, A. D. and Wallace, S. M. L. and Yasmin and Bearcroft, P. W. P. and Harish, S. and Furlong, A. and McEniery, C. M. and Brown, J. and Wilkinson, I. B.	2006	0
Maki-Petaja, K. M. and Hall, F. C. and Booth, A. D. and Wallace, S. M. L. and Yasmin and Bearcroft, P. W. P. and Harish, S. and Furlong, A. and McEniery, C. M. and Brown, J. and Wilkinson, I. B.	2006	0
Oakley, S. and Major, G. and Mathers, D. and Van Der Kallen, J. and Collins, M. and Toh, M. and Ratnarajah, S. and De Malmanche, T. and Esmaili, N.	2016	placebo																								CF-PWV	13.2; 12.5 (BL 1; 2)						1 W	12.5												0.20; 0.29 (BL1; BL2)	0.18
Oakley, S. and Major, G. and Mathers, D. and Van Der Kallen, J. and Collins, M. and Toh, M. and Ratnarajah, S. and De Malmanche, T. and Esmaili, N.	2016	placebo																								CF-PWV							4 W	12.5													0.02
Oakley, S. and Major, G. and Mathers, D. and Van Der Kallen, J. and Collins, M. and Toh, M. and Ratnarajah, S. and De Malmanche, T. and Esmaili, N.	2016	placebo																								CF-PWV							12 W	12.6													0.04
Oakley, S. and Major, G. and Mathers, D. and Van Der Kallen, J. and Collins, M. and Toh, M. and Ratnarajah, S. and De Malmanche, T. and Esmaili, N.	2016	placebo																								CF-PWV							24 W	12.5													0.64
Oakley, S. and Major, G. and Mathers, D. and Van Der Kallen, J. and Collins, M. and Toh, M. and Ratnarajah, S. and De Malmanche, T. and Esmaili, N.	2016	placebo																								CF-PWV - Early	13.1; 12.7 (BL1; BL2)						1 W	12.7												0.64; 0.59 (BL1; BL2)	0.34
Oakley, S. and Major, G. and Mathers, D. and Van Der Kallen, J. and Collins, M. and Toh, M. and Ratnarajah, S. and De Malmanche, T. and Esmaili, N.	2016	placebo																								CF-PWV Early							4 W	12.7													0.02
Oakley, S. and Major, G. and Mathers, D. and Van Der Kallen, J. and Collins, M. and Toh, M. and Ratnarajah, S. and De Malmanche, T. and Esmaili, N.	2016	placebo																								CF-PWV Early							12 W	12.7													0.13
Oakley, S. and Major, G. and Mathers, D. and Van Der Kallen, J. and Collins, M. and Toh, M. and Ratnarajah, S. and De Malmanche, T. and Esmaili, N.	2016	placebo																								CF-PWV Early							24 W	12.1													NS
Pieringer, H. and Stuby, U. and Pohanka, E. and Biesenbach, G.	2010
Puntmann, V. O. and Taylor, P. and Gebker, R. and Schnackenburg, B. and Chiribiri, A. and Schuster, A. and Nagel, E.	2011
Sidiropoulos, P. I. and Siakka, P. and Pagonidis, K. and Raptopoulou, A. and Kritikos, H. and Tsetis, D. and Boumpas, D. T.	2009			0.757	0.15					3 M	0.812	0.26				-0.1 to 0.2	0.055						0.413
Swierkot, J. and Madej, M. and Rozumek, G.	2019
Taguchi, H. and Nishi, K. and Suzuki, T. and Okano, Y.	2012
Tam, L. S. and Shang, Q. and Li, E. K. and Wang, S. and Li, R. J. and Lee, K. L. and Leung, Y. Y. and Ying, K. Y. and Yim, C. W. and Kun, E. W. and Leung, M. H. and Li, M. and Li, T. K. and Zhu, T. Y. and Chui, R. K. and Tseung, L. and Yu, S. L. and Kuan, W. P. and Yu, C. M.	2012		Mean IMT	0.62	0.1					6 M	0.61	0.1															14.19	2.39					6 M	14.23	3.28					0.18	1.59				0.044			AIx@75 PPA	31.6
Tam, L. S. and Shang, Q. and Li, E. K. and Wang, S. and Li, R. J. and Lee, K. L. and Leung, Y. Y. and Ying, K. Y. and Yim, C. W. and Kun, E. W. and Leung, M. H. and Li, M. and Li, T. K. and Zhu, T. Y. and Chui, R. K. and Tseung, L. and Yu, S. L. and Kuan, W. P. and Yu, C. M.	2012		Mean IMT	0.62	0.1					12 M	0.6	0.12					0	0.09					0.925										12 M	14.39	3.49					0.24	2.01				0.06
Tam, L. S. and Shang, Q. and Li, E. K. and Wang, S. and Li, R. J. and Lee, K. L. and Leung, Y. Y. and Ying, K. Y. and Yim, C. W. and Kun, E. W. and Leung, M. H. and Li, M. and Li, T. K. and Zhu, T. Y. and Chui, R. K. and Tseung, L. and Yu, S. L. and Kuan, W. P. and Yu, C. M.	2012		Max IMT	0.7	0.16					6 M	0.7	0.15
Tam, L. S. and Shang, Q. and Li, E. K. and Wang, S. and Li, R. J. and Lee, K. L. and Leung, Y. Y. and Ying, K. Y. and Yim, C. W. and Kun, E. W. and Leung, M. H. and Li, M. and Li, T. K. and Zhu, T. Y. and Chui, R. K. and Tseung, L. and Yu, S. L. and Kuan, W. P. and Yu, C. M.	2012		Max IMT	0.7	0.16					12 M	0.73	0.15					0.04	0.11					0.948
Turiel, M. and Tomasoni, L. and Sitia, S. and Cicala, S. and Gianturco, L. and Ricci, C. and Atzeni, F. and De Gennaro Colonna, V. and Longhi, M. and Sarzi-Puttini, P.	2010	MTX		0.68 (ADA + MTX together)	0.1 (ADA + MTX together)					18 M	0.66	0.12													NS
Van Doornum, S. and McColl, G. and Wicks, I. P.	2005	0
Vassilopoulos, D. and Gravos, A. and Vlachopoulos, C. and Kandili, A. and Ioakeimidis, N. and Pectasides, D. and Stefanadis, C.	2014																										8.87	1.91					12 W	8.41	2.17										0.29				30.06
Wasko, M. C. and Hsia, E. C. and Kirkham, B. and Touboul, P. J. and Fleischmann, R. and Genovese, M. C. and Matteson, E. L. and Lu, J. and Xu, W. and Rahman, M. U.	2014						0.61			24 W							-0.0008	0.057	-0.005	-0.0400 to 0.0325
Wasko, M. C. and Hsia, E. C. and Kirkham, B. and Touboul, P. J. and Fleischmann, R. and Genovese, M. C. and Matteson, E. L. and Lu, J. and Xu, W. and Rahman, M. U.	2014									52 W							0.0072	0.054	0.0025	-0.0200 to 0.0375
Wong, M. and Oakley, S. P. and Young, L. and Jiang, B. Y. and Wierzbicki, A. and Panayi, G. and Chowienczyk, P. and Kirkham, B.	2009
Zacariaz, J. and Lancioni, E. and Cazenave, T. and Marengo, F. and Schneeberger, E. E. and Aparicio, L. and Morales, M. and Norscini, J. and Waisman, G. and Rosa, J. and Citera, G. and Soriano, E. R.	2014	DMARDS	R CCA-IMT	0.85	0.3					12 M	0.87	0.28											NS			CF-PWV	8.1 m/s	2.4					12 M	8	1.6										NS
Zacariaz, J. and Lancioni, E. and Cazenave, T. and Marengo, F. and Schneeberger, E. E. and Aparicio, L. and Morales, M. and Norscini, J. and Waisman, G. and Rosa, J. and Citera, G. and Soriano, E. R.	2014	Abatacept	R CCA-IMT	0.78	0.2					12 M	0.8	0.2											NS			CF-PWV	7.3 m/s	1.2					12 M	8	1.3										NS
Zhu, R. and Shen, H.	2016	DMARDS	CCA-IMT	0.85	0.12					24 W	0.8	0.11												0.42	0.17
[truncated: 20 more columns]
