# Supplementary material for: Effect of TNF inhibitors on arterial stiffness and intima media thickness in rheumatoid arthritis: a systematic review and meta-analysis
Source: Clin Rheumatol. 2023 Jan 16;42(4):999–1011. doi: 10.1007/s10067-023-06505-y (PMC10017587; doi:10.1007/s10067-023-06505-y)
Supplement: Supplementary file 5 — Results risk of bias assessment (XLSX 55 kb) [file 10067_2023_6505_MOESM5_ESM.xlsx]

## Sheet: Antwoorden nieuw
Study characteristics			Question 1		Question 2		Question 3		Question 4		Question 5		Question 6		Question 7		Question 8		Question 9		Question 10		Question 11		Question 12		Question 13		Question 14		Question 15		Question 16		Question 17		Question 18		Question 19a		Question 19b		Question 20		Question 21		Question 22
Authors	Year	Type	Is the hypothesis/aim/objective of the study clearly described?		Are the main outcomes to be measured clearly described in the Introduction or Methods section?		Are the characteristics of the patients included in the study clearly described ?		Are the interventions of interest clearly described?		Are the distributions of principal confounders in each group of subjects to be compared clearly described?		Are the main findings of the study clearly described?		Does the study provide estimates of the random variability in the data for the main outcomes?		Have the characteristics of patients lost to follow-up been described?		Have actual probability values been reported (e.g. 0.035 rather than <0.05) for the main outcomes except where the probability value is less than 0.001?		Were the subjects asked to participate in the study representative of the entire population from which they were recruited?		Were the staff, places, and facilities where the patients were treated, representative of the treatment the majority of patients receive?		Was an attempt made to blind study subjects to the intervention they have received ?		Was an attempt made to blind those measuring the main outcomes of the intervention?		If any of the results of the study were based on “data dredging”, was this made clear?		Is the time period between the intervention and outcome the same for all patients or do the analyses adjust for different lengths of follow-up of patients?		Were the statistical tests used to assess the main outcomes appropriate?		Was compliance with the interventions reliable?		Were the main outcome measures used accurate (valid and reliable)?		For studies with within-patient comparision, was the intervention comparable for the patients?		For cohort studies and trials comparing different medications, were the patients in the different groups recruited from the same population?		Were patients recruited over the same period of time?		Were losses of patients to follow-up taken into account?		Did the study have sufficient power to detect a clinically important effect where the probability value for a difference being due to chance is less than 5%?
Bergstrom, U. and Jovinge, S. and Persson, J. and Jacobsson, L. T. H. and Turesson, C.	2018	Peer-reviewed article	yes	Aim: investigate effect of treatment with adalimumab on blood lipid levels, lipoproteins and atherosclerosis in patients with RA	yes	Described in the methods section (clinical evaluation, laboratory investigations, ultrasonography) CCA-IMT, triglycerides, total cholesterol, LDL, HDL, apolipoprotein B and A1	yes	Described in the methods section (inclusion and exclusion criteria) and set out in table 1. RA patients with an indication for treatment with ADA.	yes	Dose and interval of adalimumab is described. Co-medication allowed.	no	Only one group	yes	In results and table 2. e.g. CCA-IMT, lipids, DAS28	yes	Mean + SD or median + IQR	yes	All patients completed the study, so there were no patients lost to follow-up	yes	As well in text as in tables	yes	RA patients with high disease activity, not a lot of exclusion criteria (However, the inclusion criteria do cause differences with the entire population)	yes	Adalimumab was indicated by a rheumatologist	no	Open-label study	yes	Repeated examination were performed without knowledge of the results of previous examinations. Identity of all patients, and timing of the investigation were coded to minimize the possibility of observer bias.	not applicable	This did not happen	yes	Same time period between intervention and outcome for all patients (3 months)	yes	Described in the methods section. Shapiro-wilk test. Paired t test, Wilcoxon sign-rank test (normal distribution), pearson test and spearman test	unclear	Not specifically mentioned	yes	Described in the methods section (laboratory investigations, ultrasonography, clinical evaluation) .IMT: mean values of 3 examinations of the left and right CCA, average CCA-IMT values for each patient were determined	yes	All patients were started on same adalimumab dose. No change in the doses concomittant medication was allowed.	not applicable	Only one group	unclear	Not reported	not applicable	did not happen, all patients finished the study	unclear	No power analysis
Daien, C. I. and Fesler, P. and Du Cailar, G. and Daien, V. and Mura, T. and Dupuy, A. M. and Cristol, J. P. and Ribstein, J. and Combe, B. and Morel, J.	2013	Peer-reviewed article	yes	Objective: effect of medium-term treatment with etanercept and sDMARDS on LV morphological features and arterial stiffness in patients with RA	yes	Described in the method section. LVMI, PWV, Aix	yes	Female RA patients starting with sDMARD or first bDMARD (eta). Table 1 describes characteristics.	partially	Described in the method section (study population): “ETN 50 mg subcutaneously once a week or a sDMARD” Dose and interval of the sDMARDS not always described.	yes	Described in the results section (baseline characteristics of patients) Almost same inclusioncriteria. Groups are almost the same (p most of time >0,05)	yes	Described in the results section, figures 1-2 and tables 1-4. PWV was not changed by the treatment.	yes	Mean with SD and median with range	No	Losses to follow up and characteristics of such patients are not described.	no	Sometimes there is an actual p-value but a lot of times, non actual ones or NS	partially	Described in the methods section (study population); due to the inclusion criteria (Normal RA patients, but only females and no CVD) and gender differences in LVH, differences are caused between participants and the entire population.	yes	RA patients requiring ETN or an sDMARD, which is part of normal care	no	Patients were not blinded	partially	The results of the ultrasound were analyzed by a reader who had no knowledge of patient group and sequence treatment. For other measurements nothing is mentioned	not applicable	Does not apply	yes	Same length of follow up (3 and 6 months)	yes	X2 test or fisher’s exact test, students t test of mann-whitney test. Pearson correlation coefficient. Paired student t test or signed-rank test	unclear	This is not described. However, one patient changed antihypertensive drug during the study	yes	Echocardiography was performed by same observer also pwv and aix measurements. This is described in the supplementary file (can not find it)	yes	Not much provided, except that it is all etanercept	no	One group is early RA, one group is established RA	yes	Recruited from September 2008 to September 2011.	unclear	This is not mentioned	unclear	No power analysis provided
Del Porto, F. and Lagana, B. and Lai, S. and Nofroni, I. and Tinti, F. and Vitale, M. and Podesta, E. and Mitterhofer, A. P. and D'Amelio, R.	2007	Peer-reviewed article	yes	objective: determine whether tumour necrosis factor (TNF)-blockers may reduce carotid intima-media thickness (cIMT) in patients with active rheumatoid arthritis (RA) steadily responsive to such therapy.	yes	Procedure of IMT clearly described also clinical measurements and lab	yes	n section patients and methods, also table 1. Ra patients with active disease despite treatment with 2 DMARDs	yes	Described in method section: TNF-alpha inhibitors (infliximab 3 mg/kg 1x 8 weeks/etanercept-25 mg 2x a week)	yes	Described in method section (e.g. concommitant treatment); In table one the groups are compared, no P-value was significant. Same inclusioncriteria for both groups.	yes	Described in results section, and set out in table 1-3. E.g. In group A there was a significant reduction in cIMT.	yes	Mean + SD and Median	partially	Characterics of the nine patients who did not continue the study are not described in detail.	partially	See tables. In text P values are also for example given as P <0.002	partially	RA patients with already DMARD use, with high disease activity. exclusion criteria cause (e.g. smoking, uncontrolled hypertension) a difference with the entire population participants are recruited from.	yes	The patients had all indication for therapy with TNFa. However no details are provided on the treatment setting (e.g. “our outpatient-clinic).	no	Patients knew if they used TNFinhibiter or not. Patients were already responsive to the therapy.	yes	The sonographers were unaware of patient characteristics.	not applicable	Does not apply	yes	Described in the method section: after 3, 6 and 12 months of treatment measurements were taken.	yes	Clearly described in statistical analysis. Wilcoxon’s signed-ranks test, Mann-Whitney test, Fisher’s exact test, Spearman’s non-parametric correlation).	no	9 patients dropped out of the intervention group due to nonresponse.	yes	Multiple measurements were combined in IMT	no	Infliximab or etanercept were taken together as one group.	yes	Controls were the people who had indication to start aTNF but did not consent to aTNF.	yes	Between 3-2003 and 3-2005	yes	9 patients who started with aTNF had no response to therapy, they were excluded but did got the 12 month IMT. mesurements are not used in analysis.	unclear	There is no power analysis.
Di Micco, P. and Ferrazzi, P. and Libre, L. and Mendolicchio, L. and Quaglia, I. and De Marco, M. and Colombo, A. and Bacci, M. and Rota, L. L. and Lodigiani, C.	2009	Peer-reviewed article	yes	Aim: evolution of atherosclerosis in RA infliximab vs non biological	yes	IMT, presence of plaques (DAS28 and laboratory markers)	no	Charactistics of Patients are minimally described in the methods section, and a table setting out baseline patients characteristics is not provided.	yes	Described in the method section (e.g. infliximab 3 mg/kg at every 8 weeks.)	partially	Same inclusioncriteria and meds except infliximab. Male/female rate and age same. Other characteristics are not provided and compared	yes	The main findings are described in the results section and set out in table 1. e.g. “Patients with IFX showed a significant worsening of atherosclerosis with increase of IMT”	partially	It is not mentioned which random variabilty is used, It looks like mean + SD, but this is not explained anywere.	no	Not described if there were patients lost to follow. It is also not clear how many patients were in the groups after follow up.	yes	In table 1 and results.	yes	RA-patients in intervention group as well in control group.	yes	Could be regular treatment. No further details	no	Blindation of participants is not mentioned	yes	“the imaging evaluation was performed as a double-blind evaluation by two different physicians.”	not applicable	No results were based on data dredging.	yes	As described in the method section the intervention and measurements were performed the same for group A and group B (1 year)	yes	Students T-test (outcomes not normally distributed)	unclear	No such details are provided	yes	Multiple measurements (3 times of both sides) of IMT, main value of these measurements	yes	Patients were treated according to protocol after randomization	yes	Patients were randomized. TNFa vs no TNFa	yes	Patients were randomized. TNFa vs no TNFa	unclear	Not mentioned in the text	unclear	No power analysis.
Ferrante, A. and Giardina, A. R. and Ciccia, F. and Parrinello, G. and Licata, G. and Avellone, G. and Giardina, E. and Impastato, R. and Triolo, G.	2009	Peer-reviewed article	yes	Objective: “Effect of long-term MTX or anti-TNF-alpha on IMT in women with RA”	yes	Described clearly in method section (“carotid ultrasonography (IMT), laboratory assessment”)	yes	In section study populations and table 1. Women with RA, MTX naïve, increased ESR and DAS	yes	First all MTX, than non-responders get TNFa (inflix, ada and etanercept) added. Dose and administer rate are described	yes	Confounders are described in the methods section and set out in table 1. Differences are Not Significant. Same inclusion criteria for all patients	yes	The main findings are described in the results section and set out in table 1-3, figures 1-3. IMT decreased significantly in TNF group, but not in control group	yes	Mean +/- DS or Mean +/- SD. Distributions are described in all tables, but not described for all if it is SD or something else.	partially	25 patients were lost to follow up because of absence of informed consent or presence of carotid plaque. Characteristics of these patients lost to follow up are not clearly described.	no	Only <0,05 and <0.01 and "non significant”	partially	RA, but previous treatment with DMARDs other than antimalarials were excluded, so this must be relative new RA-patients. Also exclusion of CV risk factors were excluded. All participants were recruited from the outpatient program of the Palermo University.	yes	Described in the results section, “study populations and design”. MTX with or without TNF blocker is general treatment.	no	Study objects knew the medication (TNF blocker or not). Blinding of patients is not described.	yes	Interpreter of ultrasonography’s was blinded to identity of study participants	not applicable	Does not apply	no	The patients starting anti-TNF were non-responders to MTX. It is not clear if the TNF-a group was followed up for the 2 years or shorter. The control group (healthy controls) are not followed up. Only baseline characteristic are measured.	yes	Students t test , paired/unpaired (no normal distribution)	yes	Depending on responsiveness to the treatments patients switched after 3 months. However, this is clearly described in method- and the results section.	yes	Described in the method-section. Mean values of Left and right IMT	no	Different anti-TNF medications (infliximab, etanercept and adalimumab)	partially	They came from the same group, only non responders to MTX got TNF extra. Comparing these two groups is not an equal comparision.	yes	All patients are included based on the same inclusion criteria, as one group. Unclear which time period.	yes	Their data is not analysed to give answer to main question	unclear	There is no power analysis
Galarraga, B. and Khan, F. and Kumar, P. and Pullar, T. and Belch, J. J. F.	2009	Peer-reviewed article	yes	Objective: assess, in patients with RA, the relationship between disease activity, inflammation and augmentation index, (arterial stiffness + pulse wave reflection). Second: establish effect of anti-rheumatic treatment on Aix	yes	The main outcomes are described in detail in the method section (PWA, AiX@75, clinical and laboratory assessment).	yes	148 RA patients, characteristics described in results and Table 1 + 2	partially	Dose and administration rate of etanercept not described, average dose/week of MTX is described	yes	Inclusion criteria were the same. Most characteristics were not significant different. Described in the method/results section and set out in table 1.	yes	Described in the results section, set out in tables 1-2, figures 1-3. Aix Is higher when there is a high CRP. A-TNF decreases AIx	yes	All mean + SD	No	Not described clearly in the study whether there were losses to follow-up. Characteristics are not described	yes	In text, figures and tables	yes	RA patients with high disease activity, making a change in medication. Patients failed therapy with DMARDS alone. However, the inclusion/exclusion criteria do cause differences with the entire population.	yes	It did not interfere with regular care. Such details are mentioned in the methods section (treatment of patients was based on e.g. side-effects, non-responsiveness)	no	Patients knew their medication It was not possible to use a double-blind RCT, due to National guidelines in the UK	No	One trained investigator made all Aix. In the discussion it is mentioned that the investigators assessing the outcomes were not completely blinded due to the set up of the study.	yes	In the method section it is clearly described that a subgroup analysis comparing CRP < 10 mg/l and CRP ≤ 10 mg/l was pre-determined.	yes	Same length of follow up period. Outcomes were measured at baseline and after 2 and 4 months.	yes	The statistical analysis is described in detail in the methods section (statistical analysis). They checked for normal distribution, if not they were log transformed in order to achieve normal distribution. Sample t-test, pearsons correlation, stepwise multiple regression analysis, ANOVA and paired t-test	Yes	Described in result section	yes	Mean of three measurements AiX. Described in method section	yes	All etanercept.	no	Patients attending the rheumatology clinics in Ninewells Hospital and Medical School were recruited (Scotland). Intervention and control group was based on rheumatologist decision. In the baseline table can be seen that these are two different groups: early RA (MTX group) and established RA (ETAN group), based on disease duration and previous DMARDs.	yes	Participants were recruited between 2006-2008	unclear	This is not mentioned	unclear	No power analysis
Gonzalez-Juanatey, C. and Llorca, J. and Garcia-Porrua, C. and Martin, J. and Gonzalez-Gay, M. A.	2006	Peer-reviewed article	yes	Association between use of TNF-alpha inhibitors and a reduction in the progression of subclinical atherosclerosis in RA patients.	yes	cIMT	yes	RA Patients, characteristics described in table 1 as well in text (Age, sex, disease duration etc.)	partially	Dose and interval of infliximab is described, but not clear when patients switched to higher dose. Comedication is explained. conventional therapy for control group mentioned (prednisone, methotrexate, MTX/leflunomide)	yes	Control group almost has the same inclusion criteria. No differences between groups (Therapy duration prior to the study, comorbidity etc.)	yes	No significant correlation between TNFa inhibitors and annual increase IMT. Progression of IMT not significant different between groups	yes	Mean + SD or Median + range	yes	They were excluded and not included in analysis. One woman was lost to follow-up due to sudden cardiac arrest. 8 patients started TNF-alpha inhibitors during the study due to disease severity.	yes	In tables as well in text	Partially	RA patients with a DMARD and when high disease activity start TNFa blocker. However, RA patients with certain comorbidities and cardiovascular risk factors had to be excluded for the purpose of the study.	yes	Hospital outpatient clinics from Hospital Xeral-Calde. RA patients with high disease activity on DMARD started TNFa blocker	no	Patients knew with medication they were on	yes	One single cardiologist blindend to clinical information performed all tests. The first ultrasound images were recorded and new blind measurements were performed by the same cardiologist. Correlation coefficient was 0,97	not applicable	This did not happen	no	Patients were first assessed between March and December 2002 and then again in March 2005. So different lengths of follow-up	yes	Mann-whitney u test; fisher’s exact test. Linear regression for relationship between yearly progression of IMT and presumed associated variables.	no	In the intervention group 5/8 patients received a higher dose due to disease severity. In the control group 8/24 started TNF-alpha inhibitors because of disease severity.	yes	Carotid IMT measured by B-mode ultrasound. No further details described.	yes	Although some received an increased dosage, all received the minimal infliximab dose for the entire time.	yes	Controls were from the same region. Some of them also needed anti-TNF, but these were excluded.	yes	Both intervention and control group were recruited between March and December 2002.	yes	They were excluded and their data was not analysed	unclear	No power analysis
Gonzalez-Juanatey, C. and Vazquez-Rodriguez, T. R. and Miranda-Filloy, J. A. and Gomez-Acebo, I. and Testa, A. and Garcia-Porrua, C. and Sanchez-Andrade, A. and Llorca, J. and Gonzalez-Gay, M. A.	2012	Peer-reviewed article	yes	Investigate effect of adalimumab on improvement on endothelial function and atherosclerosis measured by IMT	yes	Described clearly in the methods section (study protocol); endothelium-dependent vasodilatation (FMD and NTG), carotid IMT.	yes	Described in the methods section (patients); RA patients who switches DMARDs to ADA. Patients had severe disease activity. Age, sex, time of disease diagnosis, delay to diagnosis and age of onset, adalimumab therapy, and used medication were also described.	yes	In separate sections in chapter 2. ADA 40 mg every other week (s.c. injection) 0-12 months	not applicable	No control group included	yes	Described in the results section; at 12 months IMT did not change significantly, endothelial-dependent vasodilatation increased significantly.	yes	Mean + SD, median + IQR	unclear	This is not mentioned	yes	In text, tables and figures	partially	RA patients fulfilling the American College classification criteria with high disease activity. However, a lot of diseases were in the exclusion criteria e.g. diabetes, smokers were excluded.	yes	RA patients with high disease activity with a DMARD, are usually switching to a TNFa blocker	no	Patients knew their treatment. Blinding is not mentioned	yes	The ultrasound data was offline. “The cardiologist was blind to clinical information and study date”	not applicable	Does not apply	yes	Same time period between intervention and outcome for all patients.	yes	Methods section (statistical analysis): Wilcoxon matched pairs signed rank test and locally weighted regression	unclear	This is not mentioned, no such details are provided	yes	Described in the methods section (study protocol). Intraobserver variabilty was low. The correlation coefficient for carotid IMT was 0.985.	yes	All patients were started on same adalimumab dose. No change in the doses concomittant medication was allowed.	not applicable	No control group, does not apply	yes	Included between April 2008 and May 2009	not applicable	There were the same amount of patients at the beginning and end of study	unclear	No power analysis
Kerekes, G. and Soltesz, P. and Szucs, G. and Szamosi, S. and Der, H. and Szabo, Z. and Csathy, L. and Vancsa, A. and Szodoray, P. and Szegedi, G. and Szekanecz, Z.	2011	Peer-reviewed article	yes	Objective: assess effects of adalimumab treatment on FMD, ccIMT and PWV in early RA	yes	Clear description of the main outcomes in the methods section FMD, ccIMT and PWV + vWF levels	yes	Described in methodssection, Table 1, early RA, with no DMARDs or cortico's	yes	Dose and interval of adalimumab (40mg /2wk) + low dose MTX	not applicable	no control group, self-controlled study	yes	In figures and result section.	yes	Mean and SD	not applicable	No losses to follow up	partially	Sometimes as ‘not significant’ or, <0,05	yes	Early RA patients, with a disease duration of max one year.	partially	Most patients first try a conventional DMARD instead of a TNFa inhibitor in regular care.	no	All patients knew what medication they were getting	unclear	Blinding of observers is not mentioned	not applicable	Does not apply	yes	Values were assessed at baseline (before the first injection) and then after 2, 4, 8 and 12 weeks	yes	Student’s paired t-test, Pearson’s test (limited statistical analysis due to small amount of participants)	yes	All of the 8 patients received ADA after the 12 weeks of FU.	yes	Described in the methods section. All assessments were performed by a single observer. Intra-observer variability was calculated.	yes	Adalimumab 40 mg s.c. every 2 weeks	not applicable	Self-controlled study	yes	All 8 patients were recruited over the same period of time	not applicable	there we no losses	unclear	No power analysis
Komai, N. and Morita, Y. and Sakuta, T. and Kuwabara, A. and Kashihara, N.	2007	Peer-reviewed article	yes	Aim: evaluate the effect of TNF therapy on adiponectin levels with endothelial function and arterial stiffness	yes	Adiponectin and endothelial function (FBF)and PWV	yes	RA with high disease activity despite MTX and prednisolone, other characteristics described in text (Materials and methods section (“patients”))	yes	Dosage and time of aTNF clearly described (IFX infusions (3 mg/kg) at weeks 0, 2, 6.)	not applicable	No control group included	yes	As well in text as in figures and tables. IFX improved endothelial-dependent vasodilatation significantly, while PWV remained unchanged.	yes	Mean +/- SEM	not applicable	No losses to follow up	no	Only P<0.05 and P<0.01	yes	RA patients with high disease activity and MTX and GC	yes	Start aTNF is regular care in this patient group.	no	Blindation is not mentioned	no	Not mentioned who performed assessment of endothelial function and PWV and no mention of blindation	not applicable	This did not happen	yes	All patients are followed up after 2 and 6 weeks (and blood test at 6 and 12 months for all patients)	unclear	Not described in detail; Wilcoxon signed rank test was used. No information of other used test is provided	yes	Patients received IFX at 0, 2 and 6 weeks.	partially	Described in the methods section. However, no information is provided on the observers.	yes	All patients received infusions with infliximab (3 mg/kg) at weeks 0, 2, and 6.	not applicable	Only one interventiongroup, no controls	unclear	Not reported	unclear	Not mentioned, but there seem to be no losses	unclear	No power analysis.
Kume, K. and Amano, K. and Yamada, S. and Hatta, K. and Ohta, H. and Kuwaba, N.	2011	Peer-reviewed article	yes	Objective: effects of TCZ, ATN and ADA monotherapy on artrial stiffness in RA	yes	Cardio-ankle-vascular-index, (Aix@75, vascular ultrasound, disease activity, cardiovascular risk factors, CIMT and CAP)	yes	RA patients with high disease activity and no prior use of MTX or a biological. Details on the patient characteristics are set out in the method section and Table 1.	yes	The interventions are TNC/ETZ/ADA. Dosage and interval of the 3 biologicals are described	yes	Same inclusion criteria. Differences in characteristics between the groups are set out in Table 1. There were no significant differences.	yes	CAVI is significantly reduced in all groups after intervention. Described in results section.	yes	Mean with SD	no	Amount of patients lost to follow-up is provided, also one patient switched between intervention groups. No further details are given on the patients lost to follow up.	partially	In table 1 they did, but overall only >0,05 or <0,05	partially	RA Patients with worsening disease activity, however cardiovascular disease and use of MTX/biologics/steroids were not allowed to participate.	yes	Part of normal care	no	The study was an open-label RCT. Patients knew what type of medication they got	unclear	Information on blinding of observers is not provided.	not applicable	Does not apply	yes	Measurements were taking every 4 weeks for all participants.	yes	Paired t test or chi quared test, 1-way ANOVA and Bonferroni-corrected t test	yes	Only one patient switched from ADA to ETN.	unclear	Almost no explanation about the measurement of CAVI, Aix and PWV	yes	Patients were treated according to protocol after randomization	yes	The patients were randomized out of same population. Interventions are TNC/ETZ/ADA	yes	The patients were randomized out of same population.	yes	Patients who did not finished the 24 weeks were not analyzed. Not sure what happened to the person who switch at week 12	yes	Power analysis was made and they had in almost every group more dan calculated.
Maki-Petaja, K. M. and Elkhawad, M. and Cheriyan, J. and Joshi, F. R. and Ostor, A. J. K. and Hall, F. C. and Rudd, J. H. F. and Wilkinson, I. B.	2012	Peer-reviewed article	yes	Hypothesis: patients with RA exhibit aortic inflammation of equivalent severity to that observed in patients with stable CVD. Aortic inflammation and stiffness would both be reduced by anti-inflammatory therapy and that the greatest improvement in aortic stiffness would be observed in those patients with the largest decrease in aortic 18F-FDG uptake	yes	Described in method section. TBR + MDS TBR and PWV	partially	The RA patients are clearly described, (table 1), the characteristics of the control group are not described	no	They only mention two TNF a inhibiters (adalimumab or etanercept), frequency or dose are not mentioned	no	The CVD patients are only age matched and do have CVD. Nothing more is clarified	yes	Anti TNF-alpha reduces aortic inflammation and stiffness (“largest improvement in patients with largest decrease in aortic F-FDG uptake”) described in figure one and table 3, also in results	yes	Mean + SD, median + IQR	Unclear	No losses to follow up in the RA group. Losses to follow up in the control group is not mentioned.	yes	As well in text as in tables/figures	yes	No CVD, but RA with high disease activity who were switching to biological	yes	In Addenbrooke’s hospital (rheumatology clinic), Cambridge	no	Open-label study with blinded end points, due to ethical reasons.	partially	The PET/CT results werd analysed by the same blinded reader. This is unclear for PWV	not applicable	Does not apply	yes	Same length of follow up (8 weeks)	yes	Unpaired 2-tailed students t test, mann-whitney test, Wilcoxon signed rank test, spearman correlation	unclear	This is not mentioned	yes	Clearly described. Duplicate measurements of PWV and mean values used. The observer was blinded	no	Adalimumab or etanercept, were seen as one group	not applicable	Only one group for the outcomes of interest	unclear	This is not mentioned	partially	This is not mentioned for the control group. There were no losses in the RA group.	unclear	No power analysis
Maki-Petaja, K. M. and Hall, F. C. and Booth, A. D. and Wallace, S. M. L. and Yasmin and Bearcroft, P. W. P. and Harish, S. and Furlong, A. and McEniery, C. M. and Brown, J. and Wilkinson, I. B.	2006	Peer-reviewed article	yes	Aim: establish whether RA is associated with increased aortic PWV and to investigate the relationship between inflammation and aortic stiffness. Hypothesis: increased aortic stiffness and endothelial dysfunction are reversible with Anti-TNFa therapy	yes	All clearly described in the method section. PWV, Aix, endothelian function. laboratory measurements, DAS28 score’	yes	Table 1, table 3 and results. RA patients between 26 and 83 years old (of whom 5 years follow up data were available). Study 2: patients able to receive etanercept.	yes	In method section. Use of medication and dose described. “twice-weekly subcutaneous administration of 25 mg of etanercept, a soluble decoy TNF-alpha receptor”	yes	Age, gender, BMI and height were matched between RA patients and controls. Most P- values are not significant (table 1).	yes	Described in the results section; “Aortic PWV was reduced significantly by anti-TNF-alpha therapy, endothelial function improved as well”	yes	Mean with SD and range or median with interquartile range	Unclear	Not described in text	yes	In table and in the text as well	partially	Wide range of RA patients, exclusion of HT, DM, CVD, high cholesterol, renal disease, smokers. This causes a difference with the entire population.	yes	’RA patients eligible for etanercept, (attending Addenbrooke’s hospital over a 6-month period)’’ However most use precription of etanercept is 50mg/week (once)	no	Open label study	partially	The FMD records were analysed by blinded operators. The “readings” were also done by a blinded person (“unaware of clinical status/investigations”). However, for other variables it is not mentioned (Aix,PWV)	yes	“In a post hoc analysis, RA subjects were divided….”	yes	Outcomes were measured at baseline and again at 4 and 12 weeks	yes	Clearly described in statistical analysis Unpaired 2-tailed student t tests, Mann-Whitney test of medians, logarithmic transformations, multiple regression analysis etc.	yes	“received subcutaneuous injections of etanercept in addition to existing therapy, which was not altered during the study”	yes	Described in the methods section; Aix, wave-reflection measurements, endothelial function measurements. measurements were made in duplicate. FMD records were analysed by blinded operators	yes	all twice-weekly subcutaneous administration of 25 mg of etanercept	not applicable	Only one group for the outcomes of interest	yes	Patients were recruited over a 6-month (study 2) or 12-month (study 1) period.	unclear	Not mentioned in the text if there were losses to follow up.	unclear	No power analysis performed
Pieringer, H. and Stuby, U. and Pohanka, E. and Biesenbach, G.	2010	Peer-reviewed article	yes	Aim: if treatment with infliximab lowers Aix@75	yes	Described in the methods section: PWA on right radial artery, aortic pressure waveform.	yes	RA (17 patients) and SA (13 patients) patients failed on conventional treatment. Described in table 1	yes	Infliximab i.v. at weeks 0, 2, and 6 (RA: 3 mg/kg, AS: 5 mg/kg). dose and interval clearly described	yes	RA + AS vs control group matching in age, sex, BP and rate. The authors considered it unethical to withhold patients from treatment. Therefore, the control group consisted of participants who were only age and sex-matched. “…was comparable between the two groups (P > 0.05 for all).”	yes	In result section Aix after treatment vs healthy controls, in tables for RA and AS. Described in the results section and tables 1-2. “The Aix of all patients increased, the increase in the RA subgroup was significant P = 0.01”	yes	Mean and SD	unclear	It is not mentioned if there were any losses to follow-up in the RA/AS group. Any losses to follow up in the control group are not mentioned either.	yes	In the text and tables as well.	yes	Patients failing on conventional therapy, with therefore indication for infliximab	partially	Patients were included who were failing on conventional treatment, Infliximab could be the next step in their therapy	no	Patients had failed their therapy, and were aware of the start of a new treatment with IFX. Blinding of patients is not mentioned explicitly	no	It is not described who measured Aix and SEVR and whether this observer was blinded.	not applicable	Does not apply	yes	Same follow up time. Outcomes were determined before the first infliximab infusion as well as after the third infusion (at week 7).	yes	Two-tailed paired t test and spearmans rank correlation	yes	All patients received IFX. “Concomitant medication was not changed throughout the study course”	yes	Each measurement was taken 3 times and mean was used for statistical analysis. “Only high-quality measurements as recommended by the manufacturer were used for analyses” “PWA (Aix@75), blood samples, DAS 28, BASDAI, BASFI	no	All infliximab, but different dosages for RA and AS patients	no	Control group was a healthy group, and not patients with RA or AS. Furthermore, RA and AS patients were both included.	unclear	Period of recruitment is not mentioned.	unclear	No losses to follow up in the RA/AS group are mentioned.	unclear	No power analysis is done
Sidiropoulos, P. I. and Siakka, P. and Pagonidis, K. and Raptopoulou, A. and Kritikos, H. and Tsetis, D. and Boumpas, D. T.	2009	Peer-reviewed article	yes	Aim: investigate whether long-term treatment with TNFa agents can modulate endothelial function and CCA-IMT	yes	FMD, endothelial independent vasodilatation and CCA-IMT, DAS 28	yes	RA patients with DMARD. Baseline characteristics are set out in table 1.	partially	Patients received either IFX or ADA as intervention, with concomitant DMARDs. Dose and interval of a-TNF is not described	yes	Almost same inclusion criteria, intervention and control group almost the same (table 1). Table 1 sets out baseline characteristics of the intervention and control group. The control group consisted of RA patients receiving DMARDs. “Controls were older and more often female and seronegative with a shorter disease duration.”	yes	Table 2 and 3 set out the main findings. These are described in detail for the main outcome measurements (CCA-IMT, FMD)	yes	Mean + SD	yes	6 patients in the control group had despite the DMARDS ongoing disease activity, thus they were excluded at 3 months	no	Some actual values in text but the non significant values are not mentioned at al. In the tables only <0,05	yes	RA patients, not a lot exclusion criteria	unclear	Not specifically mentioned but it is likely that the intervention is part of normal care	no	Patients knew what their intervention was. Participants had the possibility to choose between IFX and ADA, based on their preference.	yes	Measurements were taken by two blinded observers.	not applicable	This did not happen	no	The control group only lasted for 3 months, the interventiongroup 18 months	yes	Kolomogorov-Smirnov test (testing normal distribution). Two-tailed paired students t-test for differences between baseline and after treatment. Pearson’s correlation coefficient.	yes	Treatment of RA patients remained stable during the study.	yes	Described in methods section. CCA-IMT and FMD were used as main outcome measures. Observers were blinded. Before FMD patients fasted for 8H, withheld vasoactive medication and did not exercise or ingest substances that might effect FMD. IMT average of 5 measurements	no	Seven adalimumab, five infliximab	unclear	It is not described where the control group is recruited from and whether they are recruited from the same population as the intervention group. However differences between controls and the intervention group are described in the results. "the controls (DMARD-treated patients) were older and more often female and seronegative with shorter disease duration compared to anti-TNF-treated patients”	unclear	Not mentioned	yes	They excluded the control group after 3 months so there no measurement at 18 months	unclear	No power analysis
Taguchi, H. and Nishi, K. and Suzuki, T. and Okano, Y.	2012	Peer-reviewed article	yes	Aim: “to measure the PWV of RA patients before and after treatment with the TNF inhibitor etanercept, and the effects on atherosclerosis”	yes	Brachial-ankle PWV (CRP, BMI, DAS28 etc.)	yes	Described in methods section and table 1 sets out the baseline characteristics of the included patients.	yes	The intervention is etanercept 25 mg/week with 8 mg/week methotrexate.	not applicable	Only one group, however there were intergroup differences mentioned: Difference in Steinbrocker radiographic stages, disease activity etc. 1 patient taking antihypertensive drugs.	yes	Described in results. PWV not significantly decreased	no	Delta is shown for difference between the PWV, DAS and CRP for every patient. A mean value is calculated without estimates of the random variability	not applicable	There were no participants lost to follow-up in the study. (started with 6 patients and, ended 6 patients)	no	“P < 0.05 was considered significant” No p values, only “not significant”	yes	RA patients with high DAS-scores treated with only MTX. Patients were all recruited from the department of rheumatology.	yes	The patients were starting with etanercept as part of their normal treatment	no	Patients knew that they got etanercept.	unclear	Blinding of observers is not mentioned	no	Did not happen	yes	All patients had the same follow up period (12 weeks, 56 weeks)	partially	Paired t test. Test for correlation is not described	yes	The dosage of etanercept did not changed during the study. Also the concomitant treatment was not changed during the study	partially	Very little explanation about the method of PWV. Mean of left and right measurement	yes	All etanercept 25 mg / week, no cases of discontinuation due to ineffectiveness or side effects	not applicable	Only one group	yes	during the period from April 2009 to November 2009	Not applicable	There were no losses to follow-up	unclear	No power analysis was performed
Tam, L. S. and Shang, Q. and Li, E. K. and Wang, S. and Li, R. J. and Lee, K. L. and Leung, Y. Y. and Ying, K. Y. and Yim, C. W. and Kun, E. W. and Leung, M. H. and Li, M. and Li, T. K. and Zhu, T. Y. and Chui, R. K. and Tseung, L. and Yu, S. L. and Kuan, W. P. and Yu, C. M.	2012	Peer-reviewed article	yes	Objective: to determine the efficacy of MTX with IFX compared with MTX alone in the prevention of atherosclerosis and arterial stiffness in patients with early RA	yes	IMT, PWV, AIx	yes	RA patients, disease duration <2 years. Patient characteristics are described in the methods section and set out in table 1.	yes	The interventions are described in the method section. Dosage and frequency are also provided.	yes	Also statistically checked (see table 1)	yes	In results and tables/figures	yes	Mean + SD or median with IQR	yes	Clearly in Figure 1, reason is clear	yes	See tables and text	partially	Early RA with DAS > 3. But no cardiovascular disease. Patients were also ineligible if they had a history of overt CV diseases or if they had been treated with aspirin, angiotensin-converting enzyme inhibitors, statins, or prednisolone > 10mg daily, or had previous treatment with IFX or other biological agents.	yes	All patients already used a cDMARD, but needed to start with a biological due to high disease activity. This is part of normal care.	no	Patients knew their medication	partially	IMT measurements were taken by one investigator who was blinded. Blinding of observers is not mentioned explicitly for other main outcomes.	not applicable	This did not happen	yes	Same followup time and start of intervention	yes	Students t test of mann-whitney U test. Chi- squared test of fisher’s exact test	yes	All patients stayed on infliximab during the study	yes	The intraclass correlation coefficient for the mean of ther 12 site-specific max IMT values was 0.97. Mean IMT values of 6 arterial segments. PWV intraobserver reliability was 0.86	yes	Patients were treated according to protocol after randomization	yes	Patients were randomized.	yes	Patients were randomized.	yes	Per protocol and intention to treat analysis. Missing data were accounted for using last observation carried forward	no	Power analysis was calculated: 18 patiënts /arm. This is not achieved
Turiel, M. and Tomasoni, L. and Sitia, S. and Cicala, S. and Gianturco, L. and Ricci, C. and Atzeni, F. and De Gennaro Colonna, V. and Longhi, M. and Sarzi-Puttini, P.	2010	Peer-reviewed article	yes	Evaluate the effects of DMARDs on endothelial function, disease activity and coronary microcirculation in early RA	yes	DAS 28, cardiovascular evolution, standard echocardiography, carotid artery ultrasound evaluation, laboratory evaluation (CFR, common carotid IMT and ADMA levels)	yes	Described in “study population” and table 1. 25 early RA (disease duration max 1 year) patients with active disease with no clinical history or signs of CAD or other cardiac diseases. No previous use of DMARDS or GC. Control group of healthy volunteers	yes	Random assignment MTX (mean dosage 10mg/wk) or adalimumab (40mg/2weeks s.c.)	partially	The healthy controls were matched for cholesterol, BP, smoking habits and renal function. “volunteers were chosen in order to ensure that the two groups were similar in terms of the distribution of the matching variables”. However exact data of the control group is not shown (e.g. age, sex).	yes	Described in results. CFR improved during DMARDS treatment, IMT and ADMA levels did not significantly change. DMARDs reduced significantly the DAS-28, improved CFR significantly. There were no differences between treatment with MTX and adalimumab	yes	Mean + SD	partially	One of the few studies that actually mentions the reasons for change in amount of participants. 3 patients developed side effects (cutaneous rash on adalimumab, 2 gastrointestinal intolerance on MTX), 2 patients lost at follow up. Characteristics of these are not provided	partially	As well in text as in tables and figures there are actual probability values, but also NS or P<0.01	partially	Early RA patients starting DMARDs (previously did not used any anti-reumatic medication). The control group consisted of healthy participants. However exclusioncriteria cause differences with the general population. ( patients with known risk factor for atherosclerosis were also excluded (e.g. hypertension or use of antihypertensivum))	partially	Patients were recruited from the ERA referral Centre of L. Sacco University Hospital (Milan, Italy). ADA would usually not be the first choice of treatment. Start with MTX is usual care.	no	Blindation is not mentioned. It is likely that patients knew with intervention they had (only the Patients who received ADA needed to inject s.c.)	unclear	“The trans-thoracic Doppler-derived CFR and common carotid IMT data were collected and analysed by two independent echocardiographers not involved in patient care.” Blindation of the data is not mentioned.	not applicable	This did not happen	yes	The length of follow-up was for the MTX and ADA-group both 18 months. The control group was not followed and only had baseline measurements	yes	Paired Student’s t-test (normal distribution) to test differences between evaluation at BL and end of follow-up. Mann-whitney U-test (non-normal distribution) for paired comparion). Spearman correlation coefficients for correlation. Fisher’s Z Transformation for calculation of 95% confidence limits. Bland-Atman analysis for inter-observer variability.	partially	Some patients quit their treatment: 5 drop-outs. “3 patients developed side-effects early after the beginning of treatment and 2 patients have been lost at the follow-up. Because of the description of the patients who were lost to follow-up due to side-effects, it is likely that the compliance of the other patients was reliable.	yes	Extensively described in method section. The 2 echocardiographers were independent and not involved in patient care. They both performed the measurements at baseline and at the end of follow up. IMT: measurements of both right and left carotid arteries, average of 3 measurements. Inter-observer variability for CFR was <7%	yes	All adalimumab	yes	MTX or Adalimumab (both from the ERA referral Centre of L. Sacco University Hospital (Milan, Italy), randomly assigned to treatment. Controls were healthy volunteers	yes	Recruited between march 2006 and august 2007.	yes	The 5 patients who dropped out, were not analysed	unclear	No power analysis provided
Van Doornum, S. and McColl, G. and Wicks, I. P.	2005	Peer-reviewed article	yes	Aim: evaluate effect of anti-TNF on arterial stiffness in RA patients (with active disease. Hypothesis: anti-TNF use will reduce arterial stiffness	yes	Described in the methods section; PWA (AIx), DAS28, mHAQ	yes	In Table 1.14 RA patients commencing treatment with anti-TNF-alpha for the first time.	yes	Doses of anti-TNF described. 7 patients received etanercept (25 mg s.c. 2x a week), 6 patients received ADA (40 mg s.c. fortnightly), 1 patient received IFX 3 mg/kg (i.v. infusion) at weeks 0, 2 and 6	not applicable	Does not apply, no controlgroup, because this was considered unethical	yes	Arterial stiffness is not improved, P = 0,504 and also no changes in variables known to effect AIx. DAS28 improved significantly.	yes	S.E.M. or range	unclear	No losses to follow up-mentioned	yes	Actual probability values reported, until less then 0.0001. As well in text as in table	yes	RA Patients with high disease activity commencing anti-TNF treatment for the first time despite treatment with multiple DMARDs	yes	Patients with high disease activity despite treatment with DMARDS would start with anti-TNF. It seems as the rheumatologist choose the next treatment (a-TNF) and not merely as an intervention for the study	no	Blinding of patients is not mentioned	no	There was only one trained investigator to perform AIx, Blinding is not mentioned	not applicable	Does not apply	yes	Same length of follow-up (baseline and 6 weeks)	yes	2-tailed paired t-test for parametric data, wilcoxons rank sum test for non parametric data	yes	“Concomitant medication remained unchanged for the duration of the study”	yes	Described in method section. “carotid imaging by trained study personnel using standardized forms and procedures.”“The mean of three measurements of AIx was used in data analysis.”	no	TNF antagonist therapy: etanercept, adalimumab or infliximab as one group	not applicable	No control group	unclear	Not reported	unclear	No losses of follow up mentioned	yes	The sample size was calculated.“Assuming a mean reduction in AIx of 3.5% (S.D. 4.2), with power 0.8 and 0.05, the sample size required was 14”. They included 14 patients.
Vassilopoulos, D. and Gravos, A. and Vlachopoulos, C. and Kandili, A. and Ioakeimidis, N. and Pectasides, D. and Stefanadis, C.	2014	Peer-reviewed article	yes	Aim: to investigate the effect of adalimumab on arterial stiffness in RA patients, according to its effect on disease activity	yes	PWV and AiX Described in methods section (arterial stiffness and wave-reflection measurements, Disease activity and functional impairment)	yes	RA patients resistant to DMARDS and RA patients on DMARD. Table 1 describes characteristics.	yes	Two groups: ADA or ADA+DMARDs versus DMARDS alone. Adalimumab (dose + interval described) with or without DMARD. Number of patients and mean dose described of DMARD	yes	Inclusion criteria almost the same. Described in the results section: “at baseline, there were no statistically significant differences between the two groups (table 1)”	yes	Described in the results section: “patients treated with ADA demonstrated a statistically significant reduction in PWV after 12 weeks while there was no significant change in Aix”	yes	Mean + SD	partially	There were no losses to follow-up in the intervention (ADA) group. However, possible losses to follow up in the control group are not described.	partially	Almost everywere they used an actual probabiltiy value, but not in table 2	yes	RA patients, intervention is part of normal care. Exclusion criteria are the contra-indications for use of adalimumab.	yes	Outpatient rheumatology clinic of a referral tertiary care center in Athens	no	Study subjects knew in with group they were. Patients received ADA if they were resistant to DMARDs	no	This is not mentioned	not applicable	Does not apply	yes	Both groups had the same intervention time	yes	See methods (statistical methods). Unpaired two-tailed student t test, paired samples t test, multiple linear regression analysis and ANOVA	yes	Described in the methods section: “Both groups were followed for 3 months without changes in these medications.”	partially	Little about the PWV and Aix is described. However, information on the observers is not provided. See methods section (arterial stiffness and wave-reflection measurements/Disease activity and functional impairment).	yes	Adalimumab 40 mg s.c. every 2 weeks	yes	All patients were recruited from the same hospital, but different intervention groups (biologic naive group and anti-TNF group, with different disease duration and level of disease activity)	no	The period of recruitment is not mentioned	unclear	It is not mentioned whether there were losses to follow-up	unclear	No power analysis
Vegh, E. and Kerekes, G. and Pusztai, A. and Hamar, A. and Szamosi, S. and Vancsa, A. and Bodoki, L. and Pogacsas, L. and Balazs, F. and Hodosi, K. and Domjan, A. and Szanto, S. and Nagy, Z. and Szekanecz, Z. and Szucs, G.	2020	Peer-reviewed article (additional data received*)	yes	Determine the effects of one-year anti-TNF therapy on FMD, ccIMT and PWV. Determine predictors of these parameters on baseline and determinants on one-year change in these parameters.	yes	Described in the methods section: Brachial artery FMD, ccIMT, PWV. DAS28/BASDAI, CRP, IgM RF, anti-CCP autoantibody’s	yes	in ‘patients and methods’ and table 1. 36 RA patients and 17 AS patients with high disease activity starting with anti TNF.	yes	Etanercept 50mg/wk s.c., certolizumab pegol 400mg at weeks 0,2,and 4, therafter 200mg 2x/wk s.c. Some patients in combination with MTX, some in combination with methylprednisolone	yes	Described in table 1. (the RA and AS patients are not analyzed separately)	yes	In result section. PWV improved significantly after one year, while ccIMT did not change throughout the year.	yes	Mean + SD or mean + S.E.M. and range	unclear	It is unclear if there were patients lost to follow up	yes	In text and tables	partially	RA or AS patients with high disease activity starting a-TNF. Exclusion criteria (No untreated Hypertension, DM, other inflammatory disease, infectious disease or renal failure.) cause a difference with the entire population	yes	Intervention (MTX + anti-TNF-therapy) was part of normal care	no	Blindation is not mentioned	no	Blindation is not mentioned	not applicable	No data dredging	yes	All assessments were performed at baseline and 6 and 12 months after treatment initiation.	yes	Indepent and paired two-tails t test, chi-squared or Fisters’s exact test (nominal variables), pearson’s analyses for correlation, univariate and multiple regression analysis, RM-ANOVA, Friedman test	yes	“Clinical responder (cR vs cNR) status was determined after 12 months of treatment with either ETN or CZP by the EULAR response criteria originally reported by Van Gestel et al”	yes	Described in method section. FMD was performed by a single trained sonographer. “the ccimt measurements were carried out as described before” IMT was performed by a single observer, average of 10 measurements both sides. “reproducibility of the three techniques expressed in intraclass correlation: ICC= 0,47	no	RA: 20 received etanercept, 16 certolizumab, AS: 17 etanercept.	no	RA and AS patients were both included.	unclear	Not reported	unclear	This is not mentioned	unclear	The power analysis is not provided.
Wasko, M. C. and Hsia, E. C. and Kirkham, B. and Touboul, P. J. and Fleischmann, R. and Genovese, M. C. and Matteson, E. L. and Lu, J. and Xu, W. and Rahman, M. U.	2014	Peer-reviewed article	yes	Aim: “Effects of golimumab on carotid ultrasound measures and SAE in patients with inflammatory arthritides”. Hypothesis: treatment with golimumab would be associated with reduction in progression of carotid IMT and other indicators of atherosclerosis in patients with RA	yes	CCA IMT, distensibility coefficient, interadventitial diameter, plaque count. Cardiovascular SAE	partially	In table 1 and 2, but not specifically for the patients who got the carotid ultra sound. Also inclusion and exclusion criteria are not specifically mentioned	yes	Golimumab s.c. (50 or 100 mg), MTX, placebo (administred at baseline and after 4 weeks)	yes	In table 1 and 2. Groups are pretty much the same. Only e.g. use of corticosteroids and disease duration differed between participants.	yes	Described in table 3 and results	yes	Mean + SD or median + IQR	no	Not mentioned	yes	In tables as well in text	yes	In- and exclusion criteria are not described. But seems so. CVD was not excluded. Patients had to meet certain criteria for inclusion, which causes differences with the rest of the population.	unclear	Patients had to meet certain criteria for inclusion, which causes differences with the rest of the population.	yes	This study is a double-blind randomized trial. MTX or Golimumab could also be a placebo	yes	Scans were reviewed at a core laboratory by a reviewer blinded to study treatment, patient identity, investigator site and visit/scan dates.	no	Does not apply	yes	Same lengths of follow up for outcomes of interest	yes	“Analysis of cariance on the can der Waerden normal scores for continuous variables” 2-sided X2 test for categorical variables. no adjustment for multiple testing.	partially	Early escape was possible for patients with poor response.	yes	Measurements of left and right sides were averaged for IMT, CCA distensibility coefficient, interadventitial diameter. Smallest detectable change in IMT was calculated using the values of 2 readers of the same ultrasound image of 72 randomly selected patients	yes	Different intervention groups, but within the groups the medication was the same	yes	Patients were randomized.	yes	Patients were randomized.	unclear	Not mentioned	unclear	No power analysis provided
Wong, M. and Oakley, S. P. and Young, L. and Jiang, B. Y. and Wierzbicki, A. and Panayi, G. and Chowienczyk, P. and Kirkham, B.	2009	Peer-reviewed article	yes	effects of infliximab on vascular stiffness (e.g. CIMT, PWV) and structure in patients with RA and measured changes in multiple risk factors for atherosclerotic disease including oxidised LDL and adiponectin	yes	The main outcomes are described in detail in the methods section. PWV, IMT and CAP, cardiovasc risk factors and disease activity	yes	Patient characteristics are described in the methods section and set out in table 1. “Adults subjects > 18 years, referred for TNF-alpha inhibitors”	yes	The intervention is described in the methods section: IFX 3 mg/kg i.v. at weeks 0, 2, 6, and every 8 weeks until 54 weeks.	yes	Same inclusion criteria, no difference between groups at Baseline (p> 0,05)	yes	The main findings are described in the results section and are shown in figure 1-3 and table 2. Infliximab vs placebo significant more effective (in figures). PWV significant better after inflix. CIMT, Aix and CAP no change	yes	Mean + SD, range	no	This is not described	yes	See figures and in text	yes	RA with MTX and high disease activity. Certain inclusion criteria do cause a difference between participants and the population these participants are recruited from (e.g. disease activity).	yes	In hospital (Guy’s and St Thomas’ Hospitals)	yes	This study is a double-blind RCT. Patients in the placebo group who started IFX due to disease activity were no longer blinded (open-label).	yes	The ultrasonographer was blind to the treatment status of the patients during the randomised controlled phase of the study.	yes	Post hoc analysis (methods section)	yes	Same length of follow up. The placebo group switched after 14 weeks. Data from these patients is considered as baseline data (from this 14 weeks).	yes	two-sided Student t test ,ANOVA, Bonferroni-corrected t-tests . Assessments of CAP, being categorical data, were evaluated by the X2test. preliminary univariate analysis.	yes	Patients in the placebo group with worsening disease activity started IFX (open-label).	yes	Main outcome measures are described in the methods section. Blinded ultrasounder, intra-observer reliability measured	yes	All received comparable dose of infliximab in the intervention group.	yes	Patients were randomized. Patients from Guy’s and St Thomas’ Hospitals. Patients in placebo group also changed to intervention group after 14 weeks.	yes	Participants were recruited between January 2004 and June 2005.	unclear	Not mentioned	no	Power analysis was done for PWV: they needed 18 infliximab, 9 placebo. They included 17 infliximab
Blanken, A.B. and Agca, R. and Van Der Laken, C. J. and Nurmohamed, M.	2019	Abstract (received additional data*)	yes	Investigate the effect of anti-inflammatory treatment on prognostic markers for preclinical cardiovascular disease and the correlation of these markers with RA disease parameters.	partially	Carotid IMT, PWV and Aix. Also CRP, ESR and DAS-28. However, no further details on the outcome measurements are provided.	partially	61 consecutive RA patients (50% early, starting with csDMARD, 50% established, starting with adalimumab). No further (table with) baseline characteristics are described	partially	csDMARD are not further specified. Dose and interval of adalimumab are not described	not applicable	No control group	partially	In results and table 1. PWV and AIx decreased (not significantly) after 6 months of therapy. IMT remained stable. But correlation coefficients which were not statistically significant are not shown.	yes	Mean with 95% CI	no	Not described, but there are patients lost to follow up	no	Only P < 0.02 or P < 0.05	partially	Early RA patients staring with csDMARD or established RA patients starting with ADA. In- and exclusion criteria are not provided	partially	Early RA patients starting with csDMARD or established RA patients starting with ADA. This was part of normal care	no	Blindation of study subjects is not mentioned	unclear	Blindation is not mentioned	not applicable	This did not happen	yes	All patients were followed up 6 months	yes	Paired t-test to compare PWV, Aix and IMT. Pearson correlation for correlation between PWV, Aix and IMT with CRP, ESR and DAS-28	unclear	This is not mentioned (however there were patients lost to follow up)	unclear	There is no information about the procedure of IMT, PWV and AIx	no	50% of the patients received csDMARD, 50% received adalimumab	no	One group is early RA, one group is established RA	unclear	Not reported	unclear	Patients without 2 measurements were not analysed. Unclear if losses to follow up were taken into account for the correlation	unclear	No power analysis provided
Heinz, K. and Oelzner, P. and Eidner, T. and Goetze, K. and Saemann, A. and Wolf, G. and Neumann, T.	2018	Abstract (received additional data*)	yes	Objective: to investigate parameters of endothelial function bevor and after initiation of immunosuppressive therapy (anti-TNF-therapie or methotrexate) in patients with RA, PsA or SpA in an open-label prospective study	partially	Disease activity, inflammation marker, SCORE, IMT, endothelian function (artFID, artFIC, venFID, endoPAT, RHI). Secondary: ACR20/50, ASAS20 . No further information about the outcomes is described (abstract)	partially	37 RA, 13 PsA and 14 SpA patients with high disease activity. Mean age and sex described (Age 51.3, 46.8% female). No other characteristics.	no	Only treatment with MTX or anti-TNF-therapy (etanercept, certolizumab infliximab, adalimumab and golimumab). Dosage and frequency are not further specified.	unclear	Not described (MTX vs a-TNF)	partially	Response to treatment was 29.2/20.8% and 50%, not stated if this was significant. artFID increased significantly, artFIC and VenFID, RHI did not change. No differences in changes of endothelian function between responders and non-responders nor between a-TNF and MTX. Other outcomes are not mentioned (e.g. IMT).	yes	Mean + SD, 95%confidence interval	unclear	Not mentioned if there were patients lost to follow up	partially	Some actual p values, but also p<0.05	unclear	No information (e.g. inclusion criteria) other than high disease activity is provided.	yes	Patients were eligible for inclusion when new treatment with sDMARD (MTX) or bDMARD (anti-TNF therapy) was started. Thus, intervention was part of regularly care	no	Open-label study	unclear	Information about the measurements is not provided	unclear	Not described what type of statistical tests they wanted to perform	unclear	It was not clear from the abstract whether the outcome of interest was measured also at 12 months.	unclear	Statistical tests are not described	unclear	Not described	unclear	Methods of measurements of the main outcomes are not described	no	Treatment with etanercept (n=21), certolizumab (n=10), infliximab (n=2), adalimumab (n=13), golimumab (n=4) or methotrexat (n=12).	not applicable	All patients (RA, PsA, SpA, with all different medications) were analyzed as one group	unclear	Not reported	unclear	Losses of follow up are not mentioned	unclear	No power analysis
Oakley, S. and Major, G. and Mathers, D. and Van Der Kallen, J. and Collins, M. and Toh, M. and Ratnarajah, S. and De Malmanche, T. and Esmaili, N.	2016	Abstract	yes	Evaluates whether adalimumab improves CV risk biomarkers in patients ACPA-positieve RA and to explore the contribution of known risk factors	partially	(abstract). Main outcome measures: RHI, PWV, disease activity	no	Baseline characteristics are not provided (abstract). RA patients were ACPA positive. early RA and established RA with moderate-highly active ACPA positive RA	partially	Only adalimumab vs placebo (no dosage or interval)	no	Not described	yes	In results and table	no	Not described	no	Not described	partially	In text yes, but in table only 2 digits after decimal point	unclear	To little information is provided to answer this	unclear	Not mentioned, but adalimumab is a very common used biological	unclear	A placebo group is included in the study. However, blinding of participants is not mentioned explicitly.	unclear	A placebo group is included in the study. However, blinding of participants is not mentioned explicitly.	unclear	Not mentioned	yes	Patients underwent assessments twice before receiving treatment and then at weeks 1,4,12 and 24.	yes	Intention to treat analysis, t-test. Secondary analysis by random effects GLS-regression modelling.	unclear	Not mentioned	unclear	Method of measurement of RHI and PWV is not mentioned	yes	Patients were treated according to protocol after randomization	yes	Patients were randomized.	yes	Patients were randomized.	unclear	Not mentioned	unclear	No power analysis provided
Puntmann, V. O. and Taylor, P. and Gebker, R. and Schnackenburg, B. and Chiribiri, A. and Schuster, A. and Nagel, E.	2011	Abstract	yes	Objective: to investigate the phenotypic relationships between aortic stiffness and left ventricular modes of deformation in patients with RA with anti-TNF treatment	yes	PWV, global LV function and deformation (peak systolic strains and rotation)	partially	patients characteristics are minimally described (RA, no cardiac symptoms ,age, sex, CRP and DAS at baseline)	no	TNF-alpha inhibitors are used as intervention. Details on the type of TNF-alpha inhibitor and dosage/frequency are not provided.	not applicable	Not applicable This study did not contain a control group	yes	In text. The DAS and CRP showed a reduction. The ejection fraction did not show any difference during follow-up.	no	Only in PWV difference	no	Not clear what happened to the initially 24 patients, it implies the results of max 15 patients are analyzed	partially	Some actual values, but also p <0,01	unclear	RA patients, but free of cardiac symptoms. No further details are provided on the population the participants were recruited from.	unclear	No details are provided on the population the participants were recruited from.	unclear	Not described, but probably not	unclear	This is not mentioned	unclear	It is not specifically described which statistical tests were used	yes	All patients were followed up at 3 months (no different lengths of follow up).	partially	Paired standardized and multiple regression analyses are mentioned in the resultsection but not in the methodsection	unclear	This is not mentioned	unclear	Procedure of PWV and ultrasound is not described	no	All patients received aTNF, but not specified which different aTNF	not applicable	Only one group	unclear	Not reported	unclear	Not described	unclear	No power analysis is provided
Swierkot, J. and Madej, M. and Rozumek, G.	2019	Abstract	yes	Aim: to assess the influence of biological treatment on cardiovascular risk factors in RA population	yes	The outcome measures are described in the method section (DAS 28, lab tests, ECG, FMD, cIMT and echocardiography)	yes	RA patients with active disease, also ratio men/female, mean age, % of RF- and ACCP positive, % of smokers, arterial hypertension and hypercholesterolaemia (concomitant diseases)	partially	RA patients on MTX (10-25 mg/weekly) + TNF-alpha inhibitors (ETN, ADA). Dose of etanercept/adalimumab + interval not described	partially	Controls were age and sex matched. Not described for other factors.	no	Not all main outcomes are described (e.g. ECG) Reduction in outcome measures are mentioned, exact numbers are not given.	No	Only SD for age, but this is not a main outcome	no	Not described	no	Except for cholesterol (P = 0.03)	unclear	RA patients on MTX with high disease activity. In- and exclusion criteria are not clearly described.	yes	RA patients seem to get normal treatment (add a TNF a inhibiter to MTX in patients with high disease activity).	no	Patients new if they in the control group or in the treatment group	unclear	Not described	unclear	Not described which statistical tests they wanted to use	yes	Measurements of RA patients and controls were taken after 6, 12 and 18 months.	unclear	Statistical tests are not described	unclear	Not mentioned	unclear	Method not described	no	n=20 etanercept, n=18 adalimumab	not applicable	Only a comparison with healthy control group with one measurement	unclear	Not mentioned when they included the patients and/or controls	unclear	Not described	unclear	No power analysis described
Zacariaz, J. and Lancioni, E. and Cazenave, T. and Marengo, F. and Schneeberger, E. E. and Aparicio, L. and Morales, M. and Norscini, J. and Waisman, G. and Rosa, J. and Citera, G. and Soriano, E. R.	2014	Abstract	yes	Objective: To assess the short-term effect (1 year) of treatment with conventional synthetic DMARDs, TNF-inhibitors, or Abatacept, on endothelial function and arterial stiffness in RA patients.	yes	CCA-IMT, PWV (carotic-femoral), carotid plaques	yes	Baseline characteristics are set out in text and table 1	no	Abatacept, DMARDs, TNF-inhibitors (not further specified). Dosage and administer rate not provided.	yes	Same inclusion criteria. Described in the table.	partially	They described no significant difference between mean IMT, PWV. Not sure if all the measurements (also from the ones who stopped before 1 year) are included without correction for follow up time	yes	Mean + SD	no	“In patients switching or stopping treatment, measurements were completed within one month of treatment stop/change.” No specific characteristics are mentioned	partially	Some actual p-values, but also ‘not significant’	yes	Normal RA patients who switched treatment because of high disease activity. Patients with a history of cardiovascular disease were excluded.	yes	Intervention was part of regularly care for their own rheumatologist	no	Blinding of patients is not mentioned.	no	Not described	not applicable	Did not happen	yes	Measurements were taken after approximately one year of treatment in each group (12.1 months, SD 2.2)	unclear	Not described	no	Certain patients switched or stopped treatment	no	Outcome measures are not described in detail (abstract). Information on the measurements are not provided.	unclear	No details on the type of TNF inhibitors provided. Probably different TNF inhibitors in one group.	unclear	No details on the selection of patients and treatments provided.	unclear	Period of recruitment not described	unclear	They did their second measurements earlier, but not clear if they corrected the different followup time statistically	unclear	No power analysis provided
Zhu, R. and Shen, H.	2016	Abstract	yes	To compare the modification in lipid profiles among patients with RA receiving anti-TNFa- one etanercept biomimics plus DMARDs versus DMARDS, explore the relationship between dyslipidemia, inflammation in RA patients	partially	Outcomes are mentioned, but further details on the measurements are not provided. (Lipidlevels, CIMT, ESR, AIP, CRP, ACCP)	no	“Newly diagnosed RA patients”, further details are not provided.	no	DMARDs vs etanercept biomimics + DMARDS. Not clear which medication, dose or interval	unclear	Patients were randomly divided, further details are not provided.	partially	In text as well in table. CIMT levels were not significanly decreased after baseline (in the biological and non-biological group). Not all other main findings are described.	yes	SD in table (but no specific outcomes mentioned in text, so not possible)	no	Not described	partially	Some actual in table, but also < 0.01 or <0.05	unclear	Only described that the patients were newly diagnosed	no	Not described. Generally newly diagnosed patients don’t get a biological.	no	Blinding of patients is not mentioned	unclear	Not mentioned in method section	unclear	Not mentioned which statistical testing they wanted to perform	yes	Outcomes were measured after 12 and 24 weeks	unclear	Only the software to do the statistical analysis is mentioned (SPSS). Used statistical analysis not described	unclear	No such details are mentioned in the abstract	unclear	Details about the main outcomes are not described	yes	All etanercept biomimics.	yes	Patients were formed into one group and then randomized into DMARDs vs DMARDS+ etanercept	yes	Patients were formed into one group and then randomized.	unclear	Not mentioned	unclear	No power analysis
* Additional data or information that was received via e-mail was not included in this assessment
